# Supplementary material for: Diagnostic accuracy of the InBiOS AMD rapid diagnostic test for the detection of Burkholderia pseudomallei antigen in grown blood culture broth
Source: Eur J Clin Microbiol Infect Dis. 2018 Mar 28;37(6):1169–77. doi: 10.1007/s10096-018-3237-3 (PMC5948296; doi:10.1007/s10096-018-3237-3)
Supplement: Supplementary file 1 — Dataset Evaluation InBiOS AMD Rapid Diagnostic Test (XLSX 72 kb) [file 10096_2018_3237_MOESM1_ESM.xlsx]

## Sheet: Evaluation
Batch	Place performance	Study phase	Box number	Strain nr.	Position in box	ID sample	Age_Years	Gender	Date of collection	Date of testing	Storage time (months)	ID Broth confirmed at ITM or SHCH	ID sample after check	False-positives	False-negatives	Type of strain	Groups InBiOS	TEMP (°C)	HUMIDITY (% rH)	Manufacturer	Product name	Test device	Lot number	Expiry date	Volume applied	CONTROL line (15 min)	Test line B.pseudomallei R1 (15 min)	Test line B.psuedomallei R2 (15 min)	Consensus	Line colour R1	Background R1	Line colour R2	second reader	Background R2	RESULT (15min)	Repeated Reading* Control line	Repeated reading* Test Line R1	Repeated reading* Test Line R2	Repeated reading* Consensus test line	Repeated reading* Line colour R1	Repeated reading* Background R1	Repeated reading* Line colour R2	Repeated reading* Background R2	Repeated reading* Result	Reading after 60 min
1	ITG	Phase II part I	1	7	14	Klebsiella pneumoniae	46	Male	2015-01-13	2017-03-01	25.5781	No	NA	No	No	BCF	Competing panel	21.4	39.7	InBiOS	Active Melioidosis detect	Dipstick	UD1099	2017-07-01	20 μl	1	No	No	No	NA	Light	NA	Laura	Light	Negative										Negative
1	ITG	Phase II part I	3	86	10	Klebsiella pneumoniae	43	Female	2015-04-24	2017-03-01	22.2575	No	NA	No	No	BCF	Competing panel	21.4	39.7	InBiOS	Active Melioidosis detect	Dipstick	UD1099	2017-07-01	20 μl	1	No	No	No	NA	Light	NA	Laura	Medium	Negative										Negative
1	ITG	Phase II part I	2	57	33	Escherichia coli	62	Male	2015-03-30	2017-03-01	23.0795	No	NA	No	No	BCF	Competing panel	21.4	39.7	InBiOS	Active Melioidosis detect	Dipstick	UD1099	2017-07-01	20 μl	1	No	No	No	NA	Light	NA	Laura	Light	Negative										Negative
1	ITG	Phase II part I	2	77	73	Escherichia coli	29	Female	2015-04-19	2017-03-01	22.4219	No	NA	No	No	BCF	Competing panel	21.4	39.7	InBiOS	Active Melioidosis detect	Dipstick	UD1099	2017-07-01	20 μl	1	No	No	No	NA	Light	NA	Laura	Light	Negative										Negative
1	ITG	Phase II part I	3	119	76	Escherichia coli	50	Male	2016-05-30	2017-03-01	9.0411	No	NA	No	No	BCF	Competing panel	21.4	39.7	InBiOS	Active Melioidosis detect	Dipstick	UD1099	2017-07-01	20 μl	1	No	No	No	NA	Light	NA	Laura	Medium	Negative										Negative
1	ITG	Phase II part I	4	143	43	Escherichia coli	Not available	Not available	2016-06-25	2017-03-01	8.1863	No	NA	No	No	BCF	Competing panel	21.4	39.7	InBiOS	Active Melioidosis detect	Dipstick	UD1099	2017-07-01	20 μl	1	No	No	No	NA	Light	NA	Laura	Medium	Negative										Negative
1	ITG	Phase II part I	4	147	51	Escherichia coli	67	Female	2015-07-01	2017-03-01	20.0219	No	NA	No	No	BCF	Competing panel	21.4	39.7	InBiOS	Active Melioidosis detect	Dipstick	UD1099	2017-07-01	20 μl	1	No	No	No	NA	Medium	NA	Laura	Medium-H	Negative										Negative
1	SHCH	Phase II part II	2	54	26	Aeromonas spp	46	Female	2015-03-25	2017-03-27	24.0986	No	NA	No	NA	BCF	Competing panel	23.2	53.7	InBiOS	Active Melioidosis detect	Dipstick	UD1099	2017-07-01	20 µl	1	No	No	No	NA	Light	NA	Panha	Light	Negative										Negative
1	SHCH	Phase II part II	1	27	53	Escherichia coli	56	Female	2015-02-20	2017-03-27	25.1836	No	NA	No	NA	BCF	Competing panel	23.2	53.7	InBiOS	Active Melioidosis detect	Dipstick	UD1099	2017-07-01	20 µl	1	No	No	No	NA	Medium	NA	Panha	Light	Negative										Negative
1	SHCH	Phase II part II	1	32	63	Haemophilus parainfluenzae	49	Female	2015-02-26	2017-03-27	24.9863	No	NA	No	NA	BCF	Competing panel	23.2	53.7	InBiOS	Active Melioidosis detect	Dipstick	UD1099	2017-07-01	20 µl	1	No	No	No	NA	Light	NA	Panha	Light	Negative										Negative
1	SHCH	Phase II part II	1	35	69	Aeromonas spp	34	Male	2015-03-03	2017-03-27	24.8219	No	NA	No	NA	BCF	Competing panel	23.2	53.7	InBiOS	Active Melioidosis detect	Dipstick	UD1099	2017-07-01	20 µl	1	No	No	No	NA	Light	NA	Panha	Light	Negative										Negative
1	SHCH	Phase II part II	NA	36	12	Burkholderia cepacia	51	Female	2011-07-02	2017-03-27	68.8767	No	NA	No	NA	BCF	Competing panel	23.2	53.7	InBiOS	Active Melioidosis detect	Dipstick	UD1099	2017-07-01	20 µl	1	No	No	No	NA	Light	NA	Panha	Light	Negative										Negative
1	SHCH	Phase II part II	4	142	40	Enterococcus species	49	Female	2015-06-22	2017-03-27	21.1726	No	NA	No	NA	BCF	Competing panel	23.2	53.7	InBiOS	Active Melioidosis detect	Dipstick	UD1099	2017-07-01	20 µl	1	No	No	No	NA	Light	NA	Panha	Light	Negative										Negative
1	SHCH	Phase II part II	6	243	80	Staphylococcus aureus	33	Female	2015-09-25	2017-03-27	18.0493	No	NA	No	NA	BCF	Competing panel	23.2	53.7	InBiOS	Active Melioidosis detect	Dipstick	UD1099	2017-07-01	20 µl	1	No	No	No	NA	Light	NA	Panha	Light	Negative										Negative
1	SHCH	Phase II part II	7	253	19	Staphylococcus non-aureus	43	Female	2015-10-05	2017-03-27	17.7205	No	NA	No	NA	BCF	Competing panel	23.2	53.7	InBiOS	Active Melioidosis detect	Dipstick	UD1099	2017-07-01	20 µl	1	No	No	No	NA	Medium	NA	Panha	High	Negative										Negative
1	SHCH	Phase II part II	10	369	8	Bacillus spp	74	Male	2016-04-12	2017-03-27	11.474	No	NA	No	NA	BCF	Competing panel	23.2	53.7	InBiOS	Active Melioidosis detect	Dipstick	UD1099	2017-07-01	20 µl	1	No	No	No	NA	Light	NA	Panha	Light	Negative										Negative
1	SHCH	Phase II part II	10	381	32	Bacillus spp	34	Female	2016-04-20	2017-03-27	11.211	No	NA	No	NA	BCF	Competing panel	23.2	53.7	InBiOS	Active Melioidosis detect	Dipstick	UD1099	2017-07-01	20 µl	1	No	No	No	NA	Light	NA	Panha	Light	Negative	1	No	No	No	NA	Light	NA	Light	Negative	Negative
1	SHCH	Phase II part II	11	418	25	Sphingomonas spiritivorum	35	Female	2016-05-27	2017-03-27	9.99452	No	NA	No	NA	BCF	Competing panel	23.2	53.7	InBiOS	Active Melioidosis detect	Dipstick	UD1099	2017-07-01	20 µl	1	No	No	No	NA	Light	NA	Panha	Light	Negative										Negative
1	SHCH	Phase II part II	13	498	23	No Growth	44	Female	2016-07-25	2017-03-27	8.05479	No	NA	No	NA	BCF	Competing panel	23.2	53.7	InBiOS	Active Melioidosis detect	Dipstick	UD1099	2017-07-01	20 µl	1	No	No	No	NA	Light	NA	Panha	Light	Negative										Negative
1	SHCH	Phase II part II	13	499	25	No Growth	36	Female	2016-07-25	2017-03-27	8.05479	No	NA	No	NA	BCF	Competing panel	23.2	53.7	InBiOS	Active Melioidosis detect	Dipstick	UD1099	2017-07-01	20 µl	1	No	No	No	NA	Medium	NA	Panha	Light	Negative	1	No	No	No	NA	Medium	NA	Light	Negative	Negative
1	SHCH	Phase II part II	1	39	77	Burkholderia pseudomallei	52	Male	05/03/2015	2017-03-27	24.7562	No	NA	NA	No	BCF	Positive Panel	23.2	53.7	InBiOS	Active Melioidosis detect	Dipstick	UD1099	2017-07-01	20 µl	1	Medium	Medium	Medium	Red	Medium	Red	Panha	High	Positive	1	Medium	Medium	Medium	Red	Medium	Red	High	Positive
1	SHCH	Phase II part II	4	124	4	Burkholderia pseudomallei	52	Male	2015-06-03	2017-03-27	21.7973	No	NA	NA	No	BCF	Positive Panel	23.2	53.7	InBiOS	Active Melioidosis detect	Dipstick	UD1099	2017-07-01	20 µl	1	Medium	Medium	Medium	Red	Light	Red	Panha	Light	Positive
1	SHCH	Phase II part II	5	189	53	Burkholderia pseudomallei	64	Female	2015-08-14	2017-03-27	19.4301	No	NA	NA	No	BCF	Positive Panel	23.2	53.7	InBiOS	Active Melioidosis detect	Dipstick	UD1099	2017-07-01	20 µl	1	weak	Faint	Faint	Red	Medium	Red	Panha	High	Positive
1	SHCH	Phase II part II	5	197	69	Burkholderia pseudomallei	37	Male	2015-08-18	2017-03-27	19.2986	Yes	Burkholderia pseudomallei	NA	No	BCF	Positive Panel	23.2	53.7	InBiOS	Active Melioidosis detect	Dipstick	UD1099	2017-07-01	20 µl	1	Strong	medium	Strong	Red	Light	Red	Panha	Medium	Positive		No	No	No	NA	Medium	NA	Light	Negative
1	SHCH	Phase II part II	6	219	32	Burkholderia pseudomallei	63	Female	2015-09-06	2017-03-27	18.674	No	NA	NA	No	BCF	Positive Panel	23.2	53.7	InBiOS	Active Melioidosis detect	Dipstick	UD1099	2017-07-01	20 µl	1	Strong	Strong	Strong	Red	High	Red	Panha	High	Positive
1	SHCH	Phase II part II	7	254	21	Burkholderia pseudomallei	57	Male	2015-10-07	2017-03-27	17.6548	No	NA	NA	No	BCF	Positive Panel	23.2	53.7	InBiOS	Active Melioidosis detect	Dipstick	UD1099	2017-07-01	20 µl	1	Strong	Strong	Strong	Red	Medium	Red	Panha	High	Positive
1	SHCH	Phase II part II	7	263	39	Burkholderia pseudomallei	35	Male	2015-10-16	2017-03-27	17.3589	No	NA	NA	No	BCF	Positive Panel	23.2	53.7	InBiOS	Active Melioidosis detect	Dipstick	UD1099	2017-07-01	20 µl	1	Strong	Strong	Strong	Red	Medium	Red	Panha	High	Positive
1	SHCH	Phase II part II	7	272	57	Burkholderia pseudomallei	46	Female	2015-10-24	2017-03-27	17.0959	No	NA	NA	No	BCF	Positive Panel	23.2	53.7	InBiOS	Active Melioidosis detect	Dipstick	UD1099	2017-07-01	20 µl	1	Medium	Medium	Medium	Red	Light	Red	Panha	High	Positive
1	SHCH	Phase II part II	7	284	81	Burkholderia pseudomallei	52	Male	2015-11-10	2017-03-27	16.537	No	NA	NA	No	BCF	Positive Panel	23.2	53.7	InBiOS	Active Melioidosis detect	Dipstick	UD1099	2017-07-01	20 µl	1	strong	Medium	Weak	Red	Light	Red	Panha	Medium	Positive
1	SHCH	Phase II part II	9	359	69	Burkholderia pseudomallei	35	Female	2016-03-15	2017-03-27	12.3945	No	NA	NA	No	BCF	Positive Panel	23.2	53.7	InBiOS	Active Melioidosis detect	Dipstick	UD1099	2017-07-01	20 µl	1	Medium	Medium	Medium	Red	Light	NA	Panha	High	Positive
1	SHCH	Phase II part II	12	478	64	Burkholderia pseudomallei	43	Male	2016-07-24	2017-03-27	8.08767	No	NA	NA	No	BCF	Positive Panel	23.2	53.7	InBiOS	Active Melioidosis detect	Dipstick	UD1099	2017-07-01	20 µl	1	Strong	Strong	Strong	Red	Medium	Red	Panha	High	Positive
1	SHCH	Phase II part II	13	503	33	Burkholderia pseudomallei	46	Male	2016-07-25	2017-03-27	8.05479	No	NA	NA	No	BCF	Positive Panel	23.2	53.7	InBiOS	Active Melioidosis detect	Dipstick	UD1099	2017-07-01	20 µl	1	Medium	Medium	Medium	Red	Medium	Red	Panha	High	Positive
1	SHCH	Phase II part II	1	23	45	Burkholderia pseudomallei	58	Male	2015-02-13	2017-03-27	25.4137	No	NA	NA	No	BCF	Positive Panel	23.2	53.7	InBiOS	Active Melioidosis detect	Dipstick	UD1099	2017-07-01	20 µl	1	Medium	Weak	Weak	Red	High	Red	Panha	High	Positive
1	SHCH	Phase II part II	16	615	14	Salmonella Paratyphi A	31	Female	2016-11-11	2017-03-27	4.47123	No	NA	No	NA	BCF	Competing panel	23.2	53.7	InBiOS	Active Melioidosis detect	Dipstick	UD1099	2017-07-01	20 µl	1	No	No	No	NA	Light	NA	Panha	High	Negative	1	no	no	no	NA	Light	NA	Light	Negative	Negative
1	SHCH	Phase II part II	14	534	14	Klebsiella pneumoniae	87	Female	2016-08-18	2017-03-27	7.26575	No	NA	No	NA	BCF	Competing panel	23.2	53.7	InBiOS	Active Melioidosis detect	Dipstick	UD1099	2017-07-01	20 µl	1	No	No	No	NA	Light	NA	Panha	Light	Negative										Negative
1	SHCH	Phase II part II	16	620	24	Salmonella species	21	Male	2016-11-17	2017-03-27	4.27397	No	NA	No	NA	BCF	Competing panel	23.2	53.7	InBiOS	Active Melioidosis detect	Dipstick	UD1099	2017-07-01	20 µl	1	No	No	No	NA	Light	NA	Panha	High	Negative	1	no	no	no	NA	Light	NA	High	Negative	Negative
1	SHCH	Phase II part II	3	82	1	Burkholderia pseudomallei	61	Male	23/04/2015	2017-03-27	23.1452	No	NA	NA	No	BCF	Positive Panel	23.2	53.7	InBiOS	Active Melioidosis detect	Dipstick	UD1099	2017-07-01	20 µl	1	Strong	Strong	Strong	Red	Medium	Red	Panha	Light	Positive
1	SHCH	Phase II part II	3	84	5	Burkholderia pseudomallei	63	Male	2015-04-24	2017-03-27	23.1123	No	NA	NA	No	BCF	Positive Panel	23.2	53.7	InBiOS	Active Melioidosis detect	Dipstick	UD1099	2017-07-01	20 µl	1	Strong	Strong	Strong	Red	High	Red	Panha	High	Positive
2	ITG	Phase II part I	1	5	10	Salmonella Typhi	22	Female	2015-01-05	2017-03-01	25.8411	No	NA	No	No	BCF	Competing panel	21.4	39.7	InBiOS	Active Melioidosis detect	Dipstick	UD1099	2017-07-01	20 μl	1	No	No	No	NA	Light	NA	Laura	Medium	Negative										Negative
2	ITG	Phase II part I	1	13	26	Salmonella Paratyphi A	55	Female	2015-01-28	2017-03-01	25.0849	No	NA	No	No	BCF	Competing panel	21.4	39.7	InBiOS	Active Melioidosis detect	Dipstick	UD1099	2017-07-01	20 μl	1	No	No	No	NA	Light	NA	Laura	Light	Negative										Negative
2	ITG	Phase II part I	1	22	44	Streptococcus pneumoniae	85	Male	2015-02-11	2017-03-01	24.6247	No	NA	No	No	BCF	Competing panel	21.4	39.7	InBiOS	Active Melioidosis detect	Dipstick	UD1099	2017-07-01	20 μl	1	No	No	No	NA	Light	NA	Laura	Light	Negative										Negative
2	ITG	Phase II part I	1	25	50	Staphylococcus aureus	34	Female	2015-02-15	2017-03-01	24.4932	No	NA	No	No	BCF	Competing panel	21.4	39.7	InBiOS	Active Melioidosis detect	Dipstick	UD1099	2017-07-01	20 μl	1	No	No	No	NA	Light	NA	Laura	Light	Negative										Negative
2	ITG	Phase II part I	2	48	15	Salmonella Paratyphi A	14	Female	2015-03-17	2017-03-01	23.5068	No	NA	No	No	BCF	Competing panel	21.4	39.7	InBiOS	Active Melioidosis detect	Dipstick	UD1099	2017-07-01	20 μl	1	No	No	No	NA	Light	NA	Laura	Light	Negative										Negative
2	ITG	Phase II part I	3	88	14	Salmonella Typhi	37	Female	25/04/2015	2017-03-01	22.2247	No	NA	No	No	BCF	Competing panel	21.4	39.7	InBiOS	Active Melioidosis detect	Dipstick	UD1099	2017-07-01	20 μl	1	No	No	No	NA	Light	NA	Laura	Light	Negative										Negative
2	ITG	Phase II part I	3	96	30	Staphylococcus aureus	42	Female	2015-04-30	2017-03-01	22.0603	No	NA	No	No	BCF	Competing panel	21.4	39.7	InBiOS	Active Melioidosis detect	Dipstick	UD1099	2017-07-01	20 μl	1	No	No	No	NA	Light	NA	Laura	Light	Negative										Negative
2	ITG	Phase II part I	4	133	23	Staphylococcus aureus	54	Female	2015-06-14	2017-03-01	20.5808	No	NA	No	No	BCF	Competing panel	21.4	39.7	InBiOS	Active Melioidosis detect	Dipstick	UD1099	2017-07-01	20 μl	1	No	No	No	NA	Light	NA	Laura	Light	Negative										Negative
2	SHCH	Phase II part II	NA	36	17	Burkholderia cepacia	42	Female	2011-06-27	2017-03-28	69.074	No	NA	No	NA	BCF	Competing panel	24.0	53.8	InBiOS	Active Melioidosis detect	Dipstick	UD1099	2017-07-01	20 µl	1	No	No	No	NA	Light	NA	Panha	Light	Negative										Negative
2	SHCH	Phase II part II	8002253	4	38	Burkholderia pseudomallei	41	Male	2010-03-19	2017-03-28	84.3616	No	NA	NA	No	BCF	Positive Panel	24.0	53.8	InBiOS	Active Melioidosis detect	Dipstick	UD1099	2017-07-01	20 µl	1	Strong	Strong	Strong	Red	Light	Red	Panha	Light	Positive	1	strong	strong	strong	red	light	red	light	positive
2	SHCH	Phase II part II	10001267	5	9	Burkholderia pseudomallei	51	Male	2010-03-27	2017-03-28	84.0986	No	NA	NA	No	BCF	Positive Panel	24.0	53.8	InBiOS	Active Melioidosis detect	Dipstick	UD1099	2017-07-01	20 µl	1	Strong	Strong	Strong	Red	Medium	Red	Panha	High	Positive
2	SHCH	Phase II part II	1	18	35	Aeromonas spp	40	Male	2015-02-03	2017-03-28	25.7753	No	NA	No	NA	BCF	Competing panel	24.0	53.8	InBiOS	Active Melioidosis detect	Dipstick	UD1099	2017-07-01	20 µl	1	No	No	No	NA	Light	NA	Panha	Light	Negative	1	no	no	no	NA	Light	NA	Light	Negative	Negative
2	SHCH	Phase II part II	2	42	2	Streptococcus pneumoniae	18	Female	2015-03-09	2017-03-28	24.6575	No	NA	No	NA	BCF	Competing panel	24.0	53.8	InBiOS	Active Melioidosis detect	Dipstick	UD1099	2017-07-01	20 µl	1	No	No	No	NA	Light	NA	Panha	Light	Negative										Negative
2	SHCH	Phase II part II	4	125	6	Corynebacterium sp	72	Female	2015-06-04	2017-03-28	21.7973	No	NA	No	NA	BCF	Competing panel	24.0	53.8	InBiOS	Active Melioidosis detect	Dipstick	UD1099	2017-07-01	20 µl	1	No	No	No	NA	Light	NA	Panha	Light	Negative	1	No	No	No	NA	Light	NA	Light	Negative	Negative
2	SHCH	Phase II part II	7	256	25	Staphylococcus non-aureus	80	Male	2015-10-08	2017-03-28	17.6548	No	NA	No	NA	BCF	Competing panel	24.0	53.8	InBiOS	Active Melioidosis detect	Dipstick	UD1099	2017-07-01	20 µl	1	No	No	No	NA	Medium	NA	Panha	High	Negative	1	No	No	No	NA	Light	NA	High	Negative	Negative
2	SHCH	Phase II part II	10	386	42	Sphingomonas species	50	Female	2016-04-24	2017-03-28	11.1123	No	NA	No	NA	BCF	Competing panel	24.0	53.8	InBiOS	Active Melioidosis detect	Dipstick	UD1099	2017-07-01	20 µl	1	No	No	No	NA	Light	NA	Panha	Light	Negative										Negative
2	SHCH	Phase II part II	10	394	58	Bacillus spp	84	Female	2016-05-05	2017-03-28	10.7507	No	NA	No	NA	BCF	Competing panel	24.0	53.8	InBiOS	Active Melioidosis detect	Dipstick	UD1099	2017-07-01	20 µl	1	No	No	No	NA	Medium	NA	Panha	High	Negative										Negative
2	SHCH	Phase II part II	11	439	67	Salmonella Typhi	21	Female	2016-06-22	2017-03-28	9.1726	No	NA	No	NA	BCF	Competing panel	24.0	53.8	InBiOS	Active Melioidosis detect	Dipstick	UD1099	2017-07-01	20 µl	1	No	No	No	NA	Medium	NA	Panha	High	Negative	1	No	No	No	NA	High	NA	High	Negative	Negative
2	SHCH	Phase II part II	12	463	34	Viridans streptococci	51	Female	2016-07-12	2017-03-28	8.51507	No	NA	No	NA	BCF	Competing panel	24.0	53.8	InBiOS	Active Melioidosis detect	Dipstick	UD1099	2017-07-01	20 µl	1	No	No	No	NA	Light	NA	Panha	Light	Negative										Negative
2	SHCH	Phase II part II	12	485	78	No Growth	71	Female	2016-07-22	2017-03-28	8.1863	No	NA	No	NA	BCF	Competing panel	24.0	53.8	InBiOS	Active Melioidosis detect	Dipstick	UD1099	2017-07-01	20 µl	1	No	No	No	NA	Medium	NA	Panha	High	Negative										Negative
2	SHCH	Phase II part II	12	486	80	No Growth	78	Female	2016-07-22	2017-03-28	8.1863	No	NA	No	NA	BCF	Competing panel	24.0	53.8	InBiOS	Active Melioidosis detect	Dipstick	UD1099	2017-07-01	20 µl	1	No	No	No	NA	High	NA	Panha	High	Negative	1	No	No	No	NA	H	NA	High	Negative	Negative
2	SHCH	Phase II part II	13	527	81	Burkholderia pseudomallei	68	Female	2016-08-09	2017-03-28	7.59452	No	NA	NA	No	BCF	Positive Panel	24.0	53.8	InBiOS	Active Melioidosis detect	Dipstick	UD1099	2017-07-01	20 µl	1	Medium	Weak	Medium	Red	Light	Red	Panha	Light	Positive
2	SHCH	Phase II part II	14	537	20	Burkholderia pseudomallei	57	Male	2016-08-21	2017-03-28	7.2	No	NA	NA	No	BCF	Positive Panel	24.0	53.8	InBiOS	Active Melioidosis detect	Dipstick	UD1099	2017-07-01	20 µl	1	Medium	Medium	Medium	Red	Medium	Red	Panha	Light	Positive
2	SHCH	Phase II part II	14	542	30	Burkholderia pseudomallei	35	Male	2016-08-23	2017-03-28	7.13425	No	NA	NA	No	BCF	Positive Panel	24.0	53.8	InBiOS	Active Melioidosis detect	Dipstick	UD1099	2017-07-01	20 µl	1	Medium	Medium	Medium	Red	Light	Red	Panha	light	Positive	1	Medium	Medium	Medium	red	light	red	light	positive
2	SHCH	Phase II part II	14	564	74	Burkholderia pseudomallei	72	Male	2016-09-12	2017-03-28	6.47671	No	NA	NA	No	BCF	Positive Panel	24.0	53.8	InBiOS	Active Melioidosis detect	Dipstick	UD1099	2017-07-01	20 µl	1	Medium	Medium	Medium	red	light	red	Panha	light	Positive
2	SHCH	Phase II part II	14	567	80	Burkholderia pseudomallei	34	Male	2016-09-14	2017-03-28	6.41096	Yes	Burkholderia pseudomallei	NA	Yes	BCF	Positive Panel	24.0	53.8	InBiOS	Active Melioidosis detect	Dipstick	UD1099	2017-07-01	20 µl	1	No	no	Negative	NA	light	NA	Panha	high	Negative	1	no	no	no	NA	medium	NA	high	Negative	Negative
2	SHCH	Phase II part II	15	572	9	Burkholderia pseudomallei	64	Female	2016-09-28	2017-03-28	5.95068	No	NA	NA	No	BCF	Positive Panel	24.0	53.8	InBiOS	Active Melioidosis detect	Dipstick	UD1099	2017-07-01	20 µl	1	Medium	Medium	Medium	Red	light	red	Panha	high	Positive
2	SHCH	Phase II part II	15	573	11	Burkholderia pseudomallei	60	Male	2016-09-20	2017-03-28	6.2137	No	NA	NA	No	BCF	Positive Panel	24.0	53.8	InBiOS	Active Melioidosis detect	Dipstick	UD1099	2017-07-01	20 µl	1	Faint	Faint	Faint	Red	Medium	Red	Panha	high	Positive
2	SHCH	Phase II part II	15	576	17	Burkholderia pseudomallei	57	Male	2016-10-04	2017-03-28	5.75342	No	NA	NA	No	BCF	Positive Panel	24.0	53.8	InBiOS	Active Melioidosis detect	Dipstick	UD1099	2017-07-01	20 µl	1	Strong	Strong	Strong	Red	Medium	Red	Panha	high	Positive
2	SHCH	Phase II part II	15	584	33	Burkholderia pseudomallei	53	Female	2016-10-08	2017-03-28	5.62192	No	NA	NA	No	BCF	Positive Panel	24.0	53.8	InBiOS	Active Melioidosis detect	Dipstick	UD1099	2017-07-01	20 µl	1	Medium	Medium	Medium	Red	Light	Red	Panha	Light	Positive
2	SHCH	Phase II part II	15	599	63	Burkholderia pseudomallei	53	Female	2016-10-22	2017-03-28	5.16164	No	NA	NA	No	BCF	Positive Panel	24.0	53.8	InBiOS	Active Melioidosis detect	Dipstick	UD1099	2017-07-01	20 µl	1	Medium	Medium	Medium	Red	Light	Red	Panha	Light	Positive	1	strong	strong	strong	red	light	red	light	positive
2	SHCH	Phase II part II	15	604	73	Burkholderia pseudomallei	66	Female	2016-10-25	2017-03-28	5.06301	No	NA	NA	No	BCF	Positive Panel	24.0	53.8	InBiOS	Active Melioidosis detect	Dipstick	UD1099	2017-07-01	20 µl	1	Strong	Medium	Medium	Red	Medium	Red	Panha	High	Positive
2	SHCH	Phase II part II	16	622	28	Burkholderia pseudomallei	67	Female	2016-11-18	2017-03-28	4.27397	No	NA	NA	No	BCF	Positive Panel	24.0	53.8	InBiOS	Active Melioidosis detect	Dipstick	UD1099	2017-07-01	20 µl	1	Medium	Medium	Medium	Red	High	Red	Panha	High	Positive	1	Strong	strong	strong	red	High	red	high	positive
2	SHCH	Phase II part II	11	413	15	Acinetobacter lwoffii	54	Female	2016-05-26	2017-03-28	10.0603	No	NA	No	NA	BCF	Competing panel	24.0	53.8	InBiOS	Active Melioidosis detect	Dipstick	UD1099	2017-07-01	20 µl	1	No	No	No	NA	Medium	NA	Panha	High	Negative										Negative
2	SHCH	Phase II part II	7	271	55	Enterococcus species	76	Female	2015-10-23	2017-03-28	17.1616	yes	Enterococcus sp	No	NA	BCF	Competing panel	24.0	53.8	InBiOS	Active Melioidosis detect	Dipstick	UD1099	2017-07-01	20 µl	1	No	No	No	NA	light	NA	Panha	light	Negative	1	Faint	Faint	Faint	Red	Light	Red	Light	Positive	Negative
2	SHCH	Phase II part II	16	633	50	Escherichia coli	58	Male	2016-12-02	2017-03-28	3.8137	No	NA	No	NA	BCF	Competing panel	24.0	53.8	InBiOS	Active Melioidosis detect	Dipstick	UD1099	2017-07-01	20 µl	1	No	No	No	NA	Medium	NA	Panha	High	Negative										Negative
2	SHCH	Phase II part II	16	641	66	Escherichia coli	62	Female	2016-12-14	2017-03-28	3.41918	No	NA	No	NA	BCF	Competing panel	24.0	53.8	InBiOS	Active Melioidosis detect	Dipstick	UD1099	2017-07-01	20 µl	1	No	No	No	NA	Medium	NA	Panha	Light	Negative										Negative
2	SHCH	Phase II part II	16	642	68	Klebsiella pneumoniae	76	Male	2016-12-13	2017-03-28	3.45205	No	NA	No	NA	BCF	Competing panel	24.0	53.8	InBiOS	Active Melioidosis detect	Dipstick	UD1099	2017-07-01	20 µl	1	No	No	No	NA	Light	NA	Panha	Light	Negative										Negative
3	ITG	Phase II part I	1	21	42	Enterococcus faecalis	36	Female	2015-02-09	2017-03-01	24.6904	No	NA	No	No	BCF	Competing panel	21.4	39.7	InBiOS	Active Melioidosis detect	Dipstick	UD1099	2017-07-01	20 μl	1	No	No	No	NA	Light	NA	Laura	Light	Negative										Negative
3	ITG	Phase II part I	2	61	41	Haemophilus influenzae	60	Female	2015-04-03	2017-03-01	22.9479	No	NA	No	No	BCF	Competing panel	21.4	39.7	InBiOS	Active Melioidosis detect	Dipstick	UD1099	2017-07-01	20 μl	1	No	No	No	NA	Light	NA	Laura	Light	Negative										Negative
3	ITG	Phase II part I	3	98	34	Enterobacter species	61	Female	2015-05-03	2017-03-01	21.9616	yes	Enterobacter cloacae	No	No	BCF	Competing panel	21.4	39.7	InBiOS	Active Melioidosis detect	Dipstick	UD1099	2017-07-01	20 μl	1	No	No	No	NA	Light	NA	Laura	Light	Negative										Negative
3	ITG	Phase II part I	3	103	44	Viridans streptococci	78	Male	2015-05-04	2017-03-01	21.9288	No	NA	No	No	BCF	Competing panel	21.4	39.7	InBiOS	Active Melioidosis detect	Dipstick	UD1099	2017-07-01	20 μl	1	No	No	No	NA	Light	NA	Laura	Light	Negative										Negative
3	ITG	Phase II part I	7	244	2	Klebsiella pneumoniae	39	Male	2015-10-04	2017-03-01	16.8986	No	NA	No	No	BCF	Competing panel	21.4	39.7	InBiOS	Active Melioidosis detect	Dipstick	UD1099	2017-07-01	20 μl	1	No	No	No	NA	Light	NA	Laura	Light	Negative										Negative
3	ITG	Phase II part I	8	287	7	Klebsiella pneumoniae	37	Female	2015-11-19	2017-03-01	15.3863	No	NA	No	No	BCF	Competing panel	21.4	39.7	InBiOS	Active Melioidosis detect	Dipstick	UD1099	2017-07-01	20 μl	1	No	No	No	NA	Medium	NA	Laura	Light	Negative										Negative
3	ITG	Phase II part I	7	248	10	Salmonella species	63	Male	2015-10-05	2017-03-01	16.8658	yes	Salmonella Enteritidis	No	No	BCF	Competing panel	21.4	39.7	InBiOS	Active Melioidosis detect	Dipstick	UD1099	2017-07-01	20 μl	1	No	No	No	NA	Light	NA	Laura	Light	Negative										Negative
3	ITG	Phase II part I	10	371	13	Klebsiella pneumoniae	62	Male	2016-04-10	2017-03-01	10.6849	No	NA	No	No	BCF	Competing panel	21.4	39.7	InBiOS	Active Melioidosis detect	Dipstick	UD1099	2017-07-01	20 μl	1	No	No	No	NA	Light	NA	Laura	Light	Negative										Negative
3	SHCH	Phase II part II	4	132	20	Aeromonas spp	61	Female	2015-06-09	2017-03-29	21.6658	No	NA	No	NA	BCF	Competing panel	23.7	59.8	InBiOS	Active Melioidosis detect	Dipstick	UD1099	2017-07-01	20 µl	1	No	No	No	NA	Light	NA	Panha	Light	Negative										Negative
3	SHCH	Phase II part II	1	29	57	Escherichia coli	47	Female	2015-02-23	2017-03-29	25.1507	Yes	Escherichia coli	No	NA	BCF	Competing panel	23.7	59.8	InBiOS	Active Melioidosis detect	Dipstick	UD1099	2017-07-01	20 µl	1	No	No	No	NA	Light	NA	Panha	Light	Negative										Negative
3	SHCH	Phase II part II	10002297	7	76	Burkholderia pseudomallei	54	Male	2010-06-04	2017-03-29	81.863	No	NA	NA	No	BCF	Positive Panel	23.7	59.8	InBiOS	Active Melioidosis detect	Dipstick	UD1099	2017-07-01	20 µl	1	Strong	strong	Strong	Red	Light	Red	Panha	Light	Positive
3	SHCH	Phase II part II	3007575	10	9	Burkholderia pseudomallei	38	Male	2010-06-29	2017-03-29	81.0411	No	NA	NA	No	BCF	Positive Panel	23.7	59.8	InBiOS	Active Melioidosis detect	Dipstick	UD1099	2017-07-01	20 µl	1	Medium	Medium	Medium	Red	Light	Red	Panha	Light	Positive	1	Medium	Strong	Strong	Red	Light	not recorded	Light	Positive
3	SHCH	Phase II part II	10003047	10	81	Burkholderia pseudomallei	36	Male	2010-07-16	2017-03-29	80.4822	Yes	Burkholderia pseudomallei	NA	Yes	BCF	Positive Panel	23.7	59.8	InBiOS	Active Melioidosis detect	Dipstick	UD1099	2017-07-01	20 µl	1	No	No	Negative	NA	Light	NA	Laura	Light	Negative										Negative
3	SHCH	Phase II part II	10002877	11	6	Burkholderia pseudomallei	79	Female	2010-07-08	2017-03-29	80.7452	No	NA	NA	No	BCF	Positive Panel	23.7	59.8	InBiOS	Active Melioidosis detect	Dipstick	UD1099	2017-07-01	20 µl	1	Strong	Strong	Strong	Red	Light	Red	Panha	Light	Positive
3	SHCH	Phase II part II	9318	13	61	Burkholderia pseudomallei	54	Male	2010-07-30	2017-03-29	80.0219	No	NA	NA	No	BCF	Positive Panel	23.7	59.8	InBiOS	Active Melioidosis detect	Dipstick	UD1099	2017-07-01	20 µl	1	Medium	Strong	Strong	Red	Light	Red	Panha	Light	Positive
3	SHCH	Phase II part II	10003381	14	5	Burkholderia pseudomallei	45	Male	2010-08-05	2017-03-29	79.8247	No	NA	NA	No	BCF	Positive Panel	23.7	59.8	InBiOS	Active Melioidosis detect	Dipstick	UD1099	2017-07-01	20 µl	1	Medium	Weak	Weak	Red	High	Red	Panha	High	Positive
3	SHCH	Phase II part II	10003459	14	80	Burkholderia pseudomallei	48	Male	2010-08-09	2017-03-29	79.6932	No	NA	NA	No	BCF	Positive Panel	23.7	59.8	InBiOS	Active Melioidosis detect	Dipstick	UD1099	2017-07-01	20 µl	1	Medium	Weak	Medium	Red	Light	Red	Panha	Light	Positive
3	SHCH	Phase II part II	10003561	15	79	Burkholderia pseudomallei	61	Female	2010-08-16	2017-03-29	79.463	Yes	Burkholderia pseudomallei	NA	No	BCF	Positive Panel	23.7	59.8	InBiOS	Active Melioidosis detect	Dipstick	UD1099	2017-07-01	20 µl	1	Medium	Medium	Medium	Red	Light	Red	Laura	Light	Positive
3	SHCH	Phase II part II	10003894	18	11	Burkholderia pseudomallei	39	Female	2010-09-06	2017-03-29	78.7726	No	Na	NA	No	BCF	Positive Panel	23.7	59.8	InBiOS	Active Melioidosis detect	Dipstick	UD1099	2017-07-01	20 µl	1	Strong	Strong	Strong	Red	Medium	Red	Panha	High	Positive
3	SHCH	Phase II part II	10003951	18	52	Burkholderia pseudomallei	71	Female	2010-09-08	2017-03-29	78.7068	No	NA	NA	No	BCF	Positive Panel	23.7	59.8	InBiOS	Active Melioidosis detect	Dipstick	UD1099	2017-07-01	20 µl	1	Weak	Weak	Weak	Red	Light	Red	Panha	Light	Positive
3	SHCH	Phase II part II	10004202	19	62	Burkholderia pseudomallei	51	Male	2010-09-24	2017-03-29	78.1808	No	NA	NA	No	BCF	Positive Panel	23.7	59.8	InBiOS	Active Melioidosis detect	Dipstick	UD1099	2017-07-01	20 µl	1	Medium	Medium	Medium	Red	Light	Red	Panha	High	Positive
3	SHCH	Phase II part II	cm100089	20	69	Burkholderia pseudomallei	46	Female	2010-10-11	2017-03-29	77.6219	No	NA	NA	No	BCF	Positive Panel	23.7	59.8	InBiOS	Active Melioidosis detect	Dipstick	UD1099	2017-07-01	20 µl	1	Medium	Weak	Weak	Red	Light	Red	Panha	Light	Positive	1	Medium	Medium	Medium	Red	L	Red	light	Positive
3	SHCH	Phase II part II	11001511	36	22	Burkholderia cepacia	53	Female	2011-07-05	2017-03-29	68.8438	No	NA	No	NA	BCF	Competing panel	23.7	59.8	InBiOS	Active Melioidosis detect	Dipstick	UD1099	2017-07-01	20 µl	1	No	No	No	NA	Light	NA	Panha	Light	Negative	1	No	No	No	NA	Light	NA	Light	Negative	Negative
3	SHCH	Phase II part II	10004768	23	56	Burkholderia pseudomallei	22	Female	2010-11-09	2017-03-29	76.6685	No	NA	NA	No	BCF	Positive Panel	23.7	59.8	InBiOS	Active Melioidosis detect	Dipstick	UD1099	2017-07-01	20 µl	1	Strong	Strong	Strong	Red	Light	Red	Panha	High	Positive
3	SHCH	Phase II part II	10004896	25	17	Burkholderia pseudomallei	62	Male	2010-11-29	2017-03-29	76.011	No	Na	NA	No	BCF	Positive Panel	23.7	59.8	InBiOS	Active Melioidosis detect	Dipstick	UD1099	2017-07-01	20 µl	1	Medium	Medium	Medium	Red	Medium	Red	Panha	Light	Positive
3	SHCH	Phase II part II	9	350	51	Escherichia coli	48	Female	2016-03-01	2017-03-29	12.9205	No	NA	No	NA	BCF	Competing panel	23.7	59.8	InBiOS	Active Melioidosis detect	Dipstick	UD1099	2017-07-01	20 µl	1	No	No	No	NA	Light	NA	Panha	Light	Negative	1	No	No	No	NA	Medium	NA	Light	Negative	Negative
3	SHCH	Phase II part II	1	12	23	Salmonella Typhi	25	Female	2015-01-25	2017-03-29	26.1041	No	NA	No	NA	BCF	Competing panel	23.7	59.8	InBiOS	Active Melioidosis detect	Dipstick	UD1099	2017-07-01	20 µl	1	No	No	No	NA	Light	NA	Panha	Light	Negative										Negative
3	SHCH	Phase II part II	8	298	28	Pseudomonas species	58	Male	2015-12-14	2017-03-29	15.4849	No	NA	No	NA	BCF	Competing panel	23.7	59.8	InBiOS	Active Melioidosis detect	Dipstick	UD1099	2017-07-01	20 µl	1	No	No	No	NA	Light	NA	Panha	Light	Negative	1	No	No	No	NA	Light	NA	Light	Negative	Negative
3	SHCH	Phase II part II	9	338	27	Staphylococcus aureus	34	Male	2016-02-10	2017-03-29	13.5781	No	NA	No	NA	BCF	Competing panel	23.7	59.8	InBiOS	Active Melioidosis detect	Dipstick	UD1099	2017-07-01	20 µl	1	No	No	No	NA	Medium	NA	Panha	Light	Negative										Negative
3	SHCH	Phase II part II	9	343	37	Staphylococcus non-aureus	51	Male	2016-02-15	2017-03-29	13.4137	No	NA	No	NA	BCF	Competing panel	23.7	59.8	InBiOS	Active Melioidosis detect	Dipstick	UD1099	2017-07-01	20 µl	1	No	No	No	NA	Light	NA	Panha	Light	Negative										Negative
3	SHCH	Phase II part II	9	347	45	Staphylococcus non-aureus	47	Male	2016-02-24	2017-03-29	13.1178	No	NA	No	NA	BCF	Competing panel	23.7	59.8	InBiOS	Active Melioidosis detect	Dipstick	UD1099	2017-07-01	20 µl	1	No	No	No	NA	Light	NA	Panha	Light	Negative	1	No	No	No	NA	Light	NA	Light	Negative	Negative
3	SHCH	Phase II part II	10	366	2	Pseudomonas stutzeri	83	Female	2015-03-23	2017-03-29	24.2301	No	NA	No	NA	BCF	Competing panel	23.7	59.8	InBiOS	Active Melioidosis detect	Dipstick	UD1099	2017-07-01	20 µl	1	No	No	No	NA	Light	NA	Panha	Light	Negative										Negative
3	SHCH	Phase II part II	11	406	1	Viridans streptococci	41	Male	2016-05-20	2017-03-29	10.2904	No	NA	No	NA	BCF	Competing panel	23.7	59.8	InBiOS	Active Melioidosis detect	Dipstick	UD1099	2017-07-01	20 µl	1	No	No	No	NA	Medium	NA	Panha	Light	Negative										Negative
3	SHCH	Phase II part II	12	483	74	No Growth	56	Female	2016-07-22	2017-03-29	8.21918	No	NA	No	NA	BCF	Competing panel	23.7	59.8	InBiOS	Active Melioidosis detect	Dipstick	UD1099	2017-07-01	20 µl	1	No	No	No	NA	Medium	NA	Panha	Light	Negative	1	No	No	No	NA	Medium	NA	Light	Negative	Negative
3	SHCH	Phase II part II	12	484	76	No Growth	23	Male	2016-07-22	2017-03-29	8.21918	No	NA	No	NA	BCF	Competing panel	23.7	59.8	InBiOS	Active Melioidosis detect	Dipstick	UD1099	2017-07-01	20 µl	1	No	No	No	NA	Medium	NA	Panha	Light	Negative	1	No	No	No	NA	High	NA	Light	Negative	Negative
3	SHCH	Phase II part II	16	619	22	Corynebacterium sp	21	Female	2016-11-17	2017-03-29	4.33973	No	NA	No	NA	BCF	Competing panel	23.7	59.8	InBiOS	Active Melioidosis detect	Dipstick	UD1099	2017-07-01	20 µl	1	No	No	No	NA	Light	NA	Panha	Light	Negative										Negative
3	SHCH	Phase II part II	13	515	57	Escherichia coli	64	Female	2016-08-08	2017-03-29	7.66027	No	NA	No	NA	BCF	Competing panel	23.7	59.8	InBiOS	Active Melioidosis detect	Dipstick	UD1099	2017-07-01	20 µl	1	No	No	No	NA	Light	NA	Panha	Light	Negative	1	No	No	No	NA	Light	NA	Light	Negative	Negative
3	SHCH	Phase II part II	16	629	42	Escherichia coli	40	Male	2016-11-29	2017-03-29	3.94521	No	NA	No	NA	BCF	Competing panel	23.7	59.8	InBiOS	Active Melioidosis detect	Dipstick	UD1099	2017-07-01	20 µl	1	No	No	No	NA	Medium	NA	Panha	Light	Negative										Negative
3	SHCH	Phase II part II	11000403	29	53	Burkholderia pseudomallei	62	Male	2011-02-07	2017-03-29	73.7096	Yes	Pseudomonas alcaligenes	No	NA	BCF	Competing panel	23.7	59.8	InBiOS	Active Melioidosis detect	Dipstick	UD1099	2017-07-01	20 µl	1	Weak	Weak	Weak	Red	Light	NA	Laura	Light	Negative		No	No	No	NA	Light	NA	Light	Negative	Negative
4	ITG	Phase II part I	3	89	16	Salmonella Paratyphi A	23	Male	2015-04-27	2017-03-02	22.1918	No	NA	No	No	BCF	Competing panel	21.7	31.8	InBiOS	Active Melioidosis detect	Dipstick	UD1099	2017-07-01	20 μl	1	No	No	No	NA	Light	NA	Laura	Light	Negative										Negative
4	ITG	Phase II part I	9	346	44	Klebsiella pneumoniae	54	Male	2016-02-26	2017-03-02	12.1644	No	NA	No	No	BCF	Competing panel	21.7	31.8	InBiOS	Active Melioidosis detect	Dipstick	UD1099	2017-07-01	20 μl	1	No	No	No	NA	High	NA	Laura	Medium-High	Negative										Negative
4	ITG	Phase II part I	4	140	37	Corynebacterium sp	65	Female	2015-06-21	2017-03-02	20.3836	yes	Corynebacterium sp.	No	No	BCF	Competing panel	21.7	31.8	InBiOS	Active Melioidosis detect	Dipstick	UD1099	2017-07-01	20 μl	1	No	No	No	NA	Light	NA	Laura	Light	Negative										Negative
4	ITG	Phase II part I	3	83	4	Streptococcus Group A	43	Female	2015-04-24	2017-03-02	22.2904	No	NA	No	No	BCF	Competing panel	21.7	31.8	InBiOS	Active Melioidosis detect	Dipstick	UD1099	2017-07-01	20 μl	1	No	No	No	NA	Light	NA	Laura	Light	Negative										Negative
4	ITG	Phase II part I	2	81	81	Escherichia coli	79	Female	2015-04-23	2017-03-02	22.3233	No	NA	No	No	BCF	Competing panel	21.7	31.8	InBiOS	Active Melioidosis detect	Dipstick	UD1099	2017-07-01	20 μl	1	No	No	No	NA	Light	NA	Laura	Light	Negative										Negative
4	ITG	Phase II part I	6	230	55	Escherichia coli	45	Female	2015-09-24	2017-03-02	17.2603	No	NA	No	No	BCF	Competing panel	21.7	31.8	InBiOS	Active Melioidosis detect	Dipstick	UD1099	2017-07-01	20 μl	1	No	No	No	NA	Medium	NA	Laura	Medium	Negative										Negative
4	ITG	Phase II part I	7	261	36	Escherichia coli	35	Male	2015-10-13	2017-03-02	16.6356	No	NA	No	No	BCF	Competing panel	21.7	31.8	InBiOS	Active Melioidosis detect	Dipstick	UD1099	2017-07-01	20 μl	1	No	No	No	NA	Medium	NA	Laura	Medium	Negative										Negative
4	SHCH	Phase II part II	4	158	72	Acinetobacter spp	66	Female	2015-07-20	2017-03-31	20.3836	No	NA	No	NA	BCF	Competing panel	23.2	61.1	InBiOS	Active Melioidosis detect	Dipstick	UD1099	2017-07-01	20 µl	1	No	No	No	NA	Light	NA	Panha	Light	Negative	1	No	No	No	NA	Light	NA	Light	Negative	Negative
4	SHCH	Phase II part II	10	383	36	Klebsiella pneumoniae	56	Female	2016-04-24	2017-03-31	11.211	No	NA	No	NA	BCF	Competing panel	23.2	61.1	InBiOS	Active Melioidosis detect	Dipstick	UD1099	2017-07-01	20 µl	1	No	No	No	NA	Medium	NA	Panha	Light	Negative	1	No	No	No	NA	Medium	NA	Light	Negative	Negative
4	SHCH	Phase II part II	11001538	36	40	Burkholderia cepacia	29	Male	2011-07-11	2017-03-31	68.7123	No	NA	No	NA	BCF	Competing panel	23.2	61.1	InBiOS	Active Melioidosis detect	Dipstick	UD1099	2017-07-01	20 µl	1	No	No	No	NA	Light	NA	Panha	Light	Negative										Negative
4	SHCH	Phase II part II	11001474	36	58	Burkholderia cepacia	47	Female	2011-07-16	2017-03-31	68.5479	No	NA	No	NA	BCF	Competing panel	23.2	61.1	InBiOS	Active Melioidosis detect	Dipstick	UD1099	2017-07-01	20 µl	1	No	No	No	NA	Medium	NA	Panha	Light	Negative										Negative
4	SHCH	Phase II part II	11000753	31	22	Burkholderia pseudomallei	53	Male	2011-03-09	2017-03-31	72.789	No	NA	NA	No	BCF	Positive Panel	23.2	61.1	InBiOS	Active Melioidosis detect	Dipstick	UD1099	2017-07-01	20 µl	1	Strong	Strong	Strong	Red	Light	Red	Panha	Light	Positive
4	SHCH	Phase II part II	11000995	31	63	Burkholderia pseudomallei	54	Male	2011-04-05	2017-03-31	71.9014	No	NA	NA	No	BCF	Positive Panel	23.2	61.1	InBiOS	Active Melioidosis detect	Dipstick	UD1099	2017-07-01	20 µl	1	Medium	Strong	Strong	Red	Light	Red	Panha	Light	Positive
4	SHCH	Phase II part II	cm113001	34	34	Burkholderia pseudomallei	25	Female	2011-05-21	2017-03-31	70.389	No	NA	NA	No	BCF	Positive Panel	23.2	61.1	InBiOS	Active Melioidosis detect	Dipstick	UD1099	2017-07-01	20 µl	1	Strong	Strong	Strong	Red	Light	Red	Panha	Light	Positive
4	SHCH	Phase II part II	cm113177	34	47	Burkholderia pseudomallei	20	Female	2011-05-25	2017-03-31	70.2575	No	NA	NA	No	BCF	Positive Panel	23.2	61.1	InBiOS	Active Melioidosis detect	Dipstick	UD1099	2017-07-01	20 µl	1	Strong	Strong	Strong	Red	Light	Red	Panha	Light	Positive	1	Strong	Strong	Strong	Red	Light	Red	Light	Positive
4	SHCH	Phase II part II	11001408	34	52	Burkholderia pseudomallei	35	Female	2011-06-01	2017-03-31	70.0274	No	NA	NA	No	BCF	Positive Panel	23.2	61.1	InBiOS	Active Melioidosis detect	Dipstick	UD1099	2017-07-01	20 µl	1	Strong	Strong	Strong	Red	Medium	Red	Panha	Light	Positive	1	Strong	Strong	Strong	Red	Medium	Red	Light	Positive
4	SHCH	Phase II part II	11001406	34	57	Burkholderia pseudomallei	65	Female	2011-05-31	2017-03-31	70.0603	No	NA	NA	No	BCF	Positive Panel	23.2	61.1	InBiOS	Active Melioidosis detect	Dipstick	UD1099	2017-07-01	20 µl	1	Strong	Strong	Strong	Red	Light	Red	Panha	Light	Positive
4	SHCH	Phase II part II	11001755	39	67	Burkholderia pseudomallei	42	Male	2011-09-02	2017-03-31	66.9699	No	NA	NA	No	BCF	Positive Panel	23.2	61.1	InBiOS	Active Melioidosis detect	Dipstick	UD1099	2017-07-01	20 µl	1	weak	weak	weak	red	Light	Red	Panha	Light	Positive
4	SHCH	Phase II part II	cm116815	39	72	Burkholderia pseudomallei	68	Male	2011-09-05	2017-03-31	66.8712	No	NA	NA	No	BCF	Positive Panel	23.2	61.1	InBiOS	Active Melioidosis detect	Dipstick	UD1099	2017-07-01	20 µl	1	Medium	Medium	Medium	Red	Light	Red	Panha	Light	Positive	1	Weak	Weak	Weak	Red	Light	Red	Light	Positive
4	SHCH	Phase II part II	cm117039	40	59	Burkholderia pseudomallei	55	Male	2011-09-11	2017-03-31	66.674	No	NA	NA	No	BCF	Positive Panel	23.2	61.1	InBiOS	Active Melioidosis detect	Dipstick	UD1099	2017-07-01	20 µl	1	Weak	Weak	Weak	red	Light	Red	Panha	Light	Positive	1	Weak	Weak	Weak	Red	Light	Red	Light	Positive
4	SHCH	Phase II part II	7000868	42	39	Burkholderia pseudomallei	31	Female	2011-10-13	2017-03-31	65.6219	No	NA	NA	No	BCF	Positive Panel	23.2	61.1	InBiOS	Active Melioidosis detect	Dipstick	UD1099	2017-07-01	20 µl	1	Medium	Medium	Medium	Red	Light	Red	Panha	Light	Positive
4	SHCH	Phase II part II	cm119774	44	53	Burkholderia pseudomallei	56	Female	2011-12-08	2017-03-31	63.7808	No	NA	NA	No	BCF	Positive Panel	23.2	61.1	InBiOS	Active Melioidosis detect	Dipstick	UD1099	2017-07-01	20 µl	1	Strong	Strong	Strong	Red	Light	Red	Panha	Light	Positive
4	SHCH	Phase II part II	11002118	44	76	Burkholderia pseudomallei	40	Female	2011-12-14	2017-03-31	63.5836	No	NA	NA	No	BCF	Positive Panel	23.2	61.1	InBiOS	Active Melioidosis detect	Dipstick	UD1099	2017-07-01	20 µl	1	Strong	Strong	Strong	Red	Medium	Red	Panha	Light	Positive	1	Strong	Strong	Strong	Red	Medium	Red	Light	Positive
4	SHCH	Phase II part II	1000772	49	12	Burkholderia pseudomallei	65	Male	2012-04-24	2017-03-31	59.2438	No	NA	NA	No	BCF	Positive Panel	23.2	61.1	InBiOS	Active Melioidosis detect	Dipstick	UD1099	2017-07-01	20 µl	1	Strong	Strong	Strong	Red	Light	Red	Panha	Light	Positive
4	SHCH	Phase II part II	12000879	50	7	Burkholderia pseudomallei	48	Male	2012-05-10	2017-03-31	58.7178	No	NA	NA	No	BCF	Positive Panel	23.2	61.1	InBiOS	Active Melioidosis detect	Dipstick	UD1099	2017-07-01	20 µl	1	Strong	Strong	Strong	Red	Light	Red	Panha	Light	Positive
4	SHCH	Phase II part II	13001242	64	39	Burkholderia pseudomallei	63	Male	2013-06-27	2017-03-31	45.1397	No	NA	NA	No	BCF	Positive Panel	23.2	61.1	InBiOS	Active Melioidosis detect	Dipstick	UD1099	2017-07-01	20 µl	1	Strong	Strong	Strong	Red	Light	Red	Panha	Light	Positive	1	Strong	Strong	Strong	Red	Light	Red	Light	Positive
4	SHCH	Phase II part II	1	38	75	Pseudomonas stutzeri	35	Female	2015-03-05	2017-03-31	24.8877	No	NA	No	NA	BCF	Competing panel	23.2	61.1	InBiOS	Active Melioidosis detect	Dipstick	UD1099	2017-07-01	20 µl	1	No	No	No	NA	Light	NA	Panha	Light	Negative										Negative
4	SHCH	Phase II part II	2	60	38	Salmonella Typhi	22	Male	2015-03-30	2017-03-31	24.0658	No	NA	No	NA	BCF	Competing panel	23.2	61.1	InBiOS	Active Melioidosis detect	Dipstick	UD1099	2017-07-01	20 µl	1	No	No	No	NA	Medium	NA	Panha	High	Negative										Negative
4	SHCH	Phase II part II	7	258	29	Staphylococcus non-aureus	45	Male	2015-10-06	2017-03-31	17.8192	No	NA	No	NA	BCF	Competing panel	23.2	61.1	InBiOS	Active Melioidosis detect	Dipstick	UD1099	2017-07-01	20 µl	1	No	No	No	NA	Medium	NA	Panha	High	Negative										Negative
4	SHCH	Phase II part II	8	311	54	Staphylococcus aureus	55	Female	2015-12-31	2017-03-31	14.9918	No	NA	No	NA	BCF	Competing panel	23.2	61.1	InBiOS	Active Melioidosis detect	Dipstick	UD1099	2017-07-01	20 µl	1	No	No	No	NA	Light	NA	Panha	Light	Negative	1	No	No	No	NA	Light	NA	Light	Negative	Negative
4	SHCH	Phase II part II	8	317	66	Aeromonas spp	42	Male	2016-01-13	2017-03-31	14.5644	No	NA	No	NA	BCF	Competing panel	23.2	61.1	InBiOS	Active Melioidosis detect	Dipstick	UD1099	2017-07-01	20 µl	1	No	No	No	NA	Light	NA	Panha	Light	Negative										Negative
4	SHCH	Phase II part II	9	333	17	Enterobacter species	68	Male	2016-02-02	2017-03-31	13.9068	No	NA	No	NA	BCF	Competing panel	23.2	61.1	InBiOS	Active Melioidosis detect	Dipstick	UD1099	2017-07-01	20 µl	1	No	No	No	NA	Medium	NA	Panha	Light	Negative	1	No	No	No	NA	Medium	NA	Light	Negative	Negative
4	SHCH	Phase II part II	13	487	1	No Growth	55	Female	2016-07-22	2017-03-31	8.28493	No	NA	No	NA	BCF	Competing panel	23.2	61.1	InBiOS	Active Melioidosis detect	Dipstick	UD1099	2017-07-01	20 µl	1	No	No	No	NA	Medium	NA	Panha	Medium	Negative	1	No	No	No	NA	Medium	NA	Light	Negative	Negative
4	SHCH	Phase II part II	16	630	44	Bacillus spp	85	Male	2016-11-29	2017-03-31	4.01096	No	NA	No	NA	BCF	Competing panel	23.2	61.1	InBiOS	Active Melioidosis detect	Dipstick	UD1099	2017-07-01	20 µl	1	No	No	No	NA	Medium	NA	Panha	Light	Negative										Negative
4	SHCH	Phase II part II	16	640	64	Bacillus spp	61	Female	2016-12-15	2017-03-31	3.48493	No	NA	No	NA	BCF	Competing panel	23.2	61.1	InBiOS	Active Melioidosis detect	Dipstick	UD1099	2017-07-01	20 µl	1	No	No	No	NA	Light	NA	Panha	Light	Negative	1	No	No	No	NA	Medium	NA	Light	Negative	Negative
4	SHCH	Phase II part II	16	645	74	Klebsiella ozaenae	72	Male	2016-12-22	2017-03-31	3.25479	No	NA	No	NA	BCF	Competing panel	23.2	61.1	InBiOS	Active Melioidosis detect	Dipstick	UD1099	2017-07-01	20 µl	1	No	No	No	NA	High	NA	Panha	Light	Negative										Negative
4	SHCH	Phase II part II	13	516	59	Escherichia coli	52	Female	2016-08-08	2017-03-31	7.72603	No	NA	No	NA	BCF	Competing panel	23.2	61.1	InBiOS	Active Melioidosis detect	Dipstick	UD1099	2017-07-01	20 µl	1	No	No	No	NA	Light	NA	Panha	Light	Negative										Negative
5	ITG	Phase II part I	10	377	25	Streptococcus suis	56	Male	2016-04-18	2017-03-02	10.4548	No	NA	No	No	BCF	Competing panel	21.7	31.8	InBiOS	Active Melioidosis detect	Dipstick	UD1099	2017-07-01	20 μl	1	No	No	No	NA	Light	NA	Laura	Light	Negative										Negative
5	ITG	Phase II part I	5	200	76	Staphylococcus aureus	64	Female	2015-08-21	2017-03-02	18.3781	No	NA	No	No	BCF	Competing panel	21.7	31.8	InBiOS	Active Melioidosis detect	Dipstick	UD1099	2017-07-01	20 μl	1	No	No	No	NA	Light	NA	Laura	Light	Negative										Negative
5	ITG	Phase II part I	6	206	7	Enterobacter species	57	Male	2015-08-26	2017-03-02	18.2137	yes	Morganella morganii	No	No	BCF	Competing panel	21.7	31.8	InBiOS	Active Melioidosis detect	Dipstick	UD1099	2017-07-01	20 μl	1	No	No	No	NA	Light	NA	Laura	Light	Negative										Negative
5	ITG	Phase II part I	7	281	76	Salmonella species	39	Male	2015-11-02	2017-03-02	15.9781	No	NA	No	No	BCF	Competing panel	21.7	31.8	InBiOS	Active Melioidosis detect	Dipstick	UD1099	2017-07-01	20 μl	1	No	No	No	NA	Light	NA	Laura	Light	Negative										Negative
5	ITG	Phase II part I	7	282	78	Staphylococcus aureus	59	Male	2015-11-03	2017-03-02	15.9452	No	NA	No	No	BCF	Competing panel	21.7	31.8	InBiOS	Active Melioidosis detect	Dipstick	UD1099	2017-07-01	20 μl	1	No	No	No	NA	Medium	NA	Laura	Light	Negative										Negative
5	ITG	Phase II part I	9	353	58	Streptococcus pneumoniae	65	Male	2016-03-09	2017-03-02	11.7699	No	NA	No	No	BCF	Competing panel	21.7	31.8	InBiOS	Active Melioidosis detect	Dipstick	UD1099	2017-07-01	20 μl	1	No	No	No	NA	Light	NA	Laura	Light	Negative										Negative
5	ITG	Phase II part I	10	365	1	Staphylococcus aureus	44	Male	2016-03-25	2017-03-02	11.2438	No	NA	No	No	BCF	Competing panel	21.7	31.8	InBiOS	Active Melioidosis detect	Dipstick	UD1099	2017-07-01	20 μl	1	No	No	No	NA	Light	NA	Laura	Light	Negative										Negative
5	ITG	Phase II part I	9	361	74	Acinetobacter spp	22	Female	2016-03-17	2017-03-02	11.5068	yes	Acinetobacter baumannii (API NE 99.9%)	No	No	BCF	Competing panel	21.7	31.8	InBiOS	Active Melioidosis detect	Dipstick	UD1099	2017-07-01	20 μl	1	No	No	No	NA	Medium	NA	Laura	Light	Negative										Negative
5	SHCH	Phase II part II	5	163	01	Acinetobacter spp	57	Female	2015-07-23	2017-04-03	20.3836	No	NA	No	NA	BCF	Competing panel	23.1	ND	InBiOS	Active Melioidosis detect	Dipstick	UD1099	2017-07-01	20 µl	1	No	No	No	NA	High	NA	Laura	Light	Negative	1	No	No	No	NA	High	NA	Light	Negative	Negative
5	SHCH	Phase II part II	12	456	20	Klebsiella pneumoniae	39	Male	2016-07-07	2017-04-03	8.87671	No	NA	No	NA	BCF	Competing panel	23.1	ND	InBiOS	Active Melioidosis detect	Dipstick	UD1099	2017-07-01	20 µl	1	No	No	No	NA	High	NA	Panha	High	Negative	1	No	No	No	NA	High	NA	High	Negative	Negative
5	SHCH	Phase II part II	11	442	73	Salmonella Paratyphi A	60	Male	2016-06-23	2017-04-03	9.33699	No	NA	No	NA	BCF	Competing panel	23.1	ND	InBiOS	Active Melioidosis detect	Dipstick	UD1099	2017-07-01	20 µl	1	No	No	No	NA	Light	NA	Panha	Light	Negative	1	No	No	No	NA	Medium	NA	Light	Negative	Negative
5	SHCH	Phase II part II	14	547	40	Salmonella species	35	Female	2016-08-29	2017-04-03	7.13425	No	NA	No	NA	BCF	Competing panel	23.1	ND	InBiOS	Active Melioidosis detect	Dipstick	UD1099	2017-07-01	20 µl	1	No	No	No	NA	Medium	NA	Laura	Medium	Negative	1	No	No	No	NA	Medium	NA	Medium	Negative	Negative
5	SHCH	Phase II part II	9	349	49	Escherichia coli	68	Male	2016-03-01	2017-04-03	13.0849	No	NA	No	NA	BCF	Competing panel	23.1	ND	InBiOS	Active Melioidosis detect	Dipstick	UD1099	2017-07-01	20 µl	1	No	No	No	NA	Medium	NA	Laura	Medium	Negative										Negative
5	SHCH	Phase II part II	12000713	50	54	Burkholderia pseudomallei	47	Male	2012-05-27	2017-04-03	58.2575	No	NA	NA	No	BCF	Positive panel	23.1	ND	InBiOS	Active Melioidosis detect	Dipstick	UD1099	2017-07-01	20 µl	1	Weak	Medium	Medium	red	High	Red	Laura	Medium	Positive
5	SHCH	Phase II part II	11002025	51	58	Burkholderia pseudomallei	40	Female	2012-06-01	2017-04-03	58.0932	No	NA	NA	No	BCF	Positive panel	23.1	ND	InBiOS	Active Melioidosis detect	Dipstick	UD1099	2017-07-01	20 µl	1	Strong	Strong	Strong	Red	Light	Red	Panha	Light	Positive
5	SHCH	Phase II part II	PM120804	51	34	Burkholderia pseudomallei	62	Female	2012-06-11	2017-04-03	57.7644	No	NA	NA	No	BCF	Positive panel	23.1	ND	InBiOS	Active Melioidosis detect	Dipstick	UD1099	2017-07-01	20 µl	1	Medium	Medium	Medium	Red	Medium	Red	Panha	Light	Positive
5	SHCH	Phase II part II	C1205290	51	73	Burkholderia pseudomallei	69	Female	2012-06-21	2017-04-03	57.4356	No	NA	NA	No	BCF	Positive panel	23.1	ND	InBiOS	Active Melioidosis detect	Dipstick	UD1099	2017-07-01	20 µl	1	strong	Strong	Strong	red	Light	Red	Panha	Light	Positive
5	SHCH	Phase II part II	C1206539	52	26	Burkholderia pseudomallei	50	Male	2012-07-24	2017-04-03	56.3507	No	NA	NA	No	BCF	Positive panel	23.1	ND	InBiOS	Active Melioidosis detect	Dipstick	UD1099	2017-07-01	20 µl	1	Strong	Strong	Strong	Red	Light	Red	Laura	Light	Positive
5	SHCH	Phase II part II	12001509	52	35	Burkholderia pseudomallei	37	Male	2012-08-03	2017-04-03	56.0219	Yes	Burkholderia pseudomallei	NA	Yes	BCF	Positive panel	23.1	ND	InBiOS	Active Melioidosis detect	Dipstick	UD1099	2017-07-01	20 µl	1	No	No	Negative	NA	High	NA	Panha	High	False negative	1	No	No	No	NA	High	NA	High	False negative	Negative
5	SHCH	Phase II part II	CM111094	53	47	Burkholderia pseudomallei	69	Male	2012-08-20	2017-04-03	55.463	No	NA	NA	No	BCF	Positive panel	23.1	ND	InBiOS	Active Melioidosis detect	Dipstick	UD1099	2017-07-01	20 µl	1	Strong	Strong	Strong	Red	Medium	Red	Panha	Light	Positive
5	SHCH	Phase II part II	12001651	53	57	Burkholderia pseudomallei	49	Female	2012-08-22	2017-04-03	55.3973	No	NA	NA	No	BCF	Positive panel	23.1	ND	InBiOS	Active Melioidosis detect	Dipstick	UD1099	2017-07-01	20 µl	1	Strong	Strong	Strong	red	Medium	Red	Laura	Medium	Positive	1	Medium	Medium	Medium	Red	Light	Red	Light	Positive
5	SHCH	Phase II part II	4	137	30	Klebsiella oxytoca	36	Female	2015-06-20	2017-04-03	21.4685	No	NA	No	NA	BCF	Competing panel	23.1	ND	InBiOS	Active Melioidosis detect	Dipstick	UD1099	2017-07-01	20 µl	1	No	No	No	NA	Light	NA	Laura	Medium	Negative										Negative
5	SHCH	Phase II part II	8	318	68	Sphingobacterium species	50	Male	2016-01-11	2017-04-03	14.7288	No	NA	No	NA	BCF	Competing panel	23.1	ND	InBiOS	Active Melioidosis detect	Dipstick	UD1099	2017-07-01	20 µl	1	No	No	No	NA	Medium	NA	Laura	Light	Negative										Negative
5	SHCH	Phase II part II	11	445	79	Viridans streptococci	44	Male	2016-06-26	2017-04-03	9.23836	No	NA	No	NA	BCF	Competing panel	23.1	ND	InBiOS	Active Melioidosis detect	Dipstick	UD1099	2017-07-01	20 µl	1	No	No	No	NA	Medium	NA	Laura	Medium	Negative										Negative
5	SHCH	Phase II part II	13	488	3	No Growth	54	Female	2016-07-22	2017-04-03	8.38356	No	NA	No	NA	BCF	Competing panel	23.1	ND	InBiOS	Active Melioidosis detect	Dipstick	UD1099	2017-07-01	20 µl	1	No	No	No	NA	Medium	NA	laura	Light	Negative	1	No	No	No	NA	Medium	NA	Light	Negative	Negative
5	SHCH	Phase II part II	16	644	72	Bacillus spp	56	Male	2016-12-19	2017-04-03	3.45205	No	NA	No	NA	BCF	Competing panel	23.1	ND	InBiOS	Active Melioidosis detect	Dipstick	UD1099	2017-07-01	20 µl	1	No	No	No	NA	Medium	NA	Panha	Light	Negative										Negative
5	SHCH	Phase II part II	16	621	26	Pseudomonas species	60	Female	2016-11-17	2017-04-03	4.50411	No	NA	No	NA	BCF	Competing panel	23.1	ND	InBiOS	Active Melioidosis detect	Dipstick	UD1099	2017-07-01	20 µl	1	No	No	No	NA	Medium	NA	Laura	Medium	Negative										Negative
5	SHCH	Phase II part II	C1207728	53	62	Burkholderia pseudomallei	47	Female	2012-08-25	2017-04-03	55.2986	No	NA	NA	No	BCF	Positive panel	23.1	ND	InBiOS	Active Melioidosis detect	Dipstick	UD1099	2017-07-01	20 µl	1	Strong	Strong	Strong	Red	Light	Red	Laura	Light	Positive
5	SHCH	Phase II part II	12001878	55	77	Burkholderia pseudomallei	20	Female	2012-09-25	2017-04-03	54.2795	No	NA	NA	No	BCF	Positive panel	23.1	ND	InBiOS	Active Melioidosis detect	Dipstick	UD1099	2017-07-01	20 µl	1	Strong	Strong	Strong	Red	Light	Red	Panha	Light	Positive	1	Medium	Strong	Strong	Red	Medium	Red	Light	Positive
5	SHCH	Phase II part II	11000241	55	39	Burkholderia pseudomallei	37	Female	2012-09-19	2017-04-03	54.4767	No	NA	NA	No	BCF	Positive panel	23.1	ND	InBiOS	Active Melioidosis detect	Dipstick	UD1099	2017-07-01	20 µl	1	Strong	Strong	Strong	Red	Medium	Red	Laura	Light	Positive
5	SHCH	Phase II part II	9004918	55	72	Burkholderia pseudomallei	21	Male	2012-09-26	2017-04-03	54.2466	No	NA	NA	No	BCF	Positive panel	23.1	ND	InBiOS	Active Melioidosis detect	Dipstick	UD1099	2017-07-01	20 µl	1	Strong	Strong	Strong	Red	High	Red	Laura	Medium	Positive	1	Medium	Medium	Medium	Red	High	Red	Medium	Positive
5	SHCH	Phase II part II	12001865	55	44	Burkholderia pseudomallei	28	Male	2012-09-20	2017-04-03	54.4438	No	NA	NA	No	BCF	Positive panel	23.1	ND	InBiOS	Active Melioidosis detect	Dipstick	UD1099	2017-07-01	20 µl	1	Strong	Strong	Strong	Red	High	Red	Laura	Medium	Positive
5	SHCH	Phase II part II	C1306104	64	60	Burkholderia pseudomallei	33	Male	2013-08-02	2017-04-03	44.0548	No	NA	NA	No	BCF	Positive panel	23.1	ND	InBiOS	Active Melioidosis detect	Dipstick	UD1099	2017-07-01	20 µl	1	Weak	Medium	Medium	Red	Light	Red	Laura	light	Positive
5	SHCH	Phase II part II	13001691	64	65	Burkholderia pseudomallei	25	Female	2013-08-16	2017-04-03	43.5945	No	NA	NA	No	BCF	Positive panel	23.1	ND	InBiOS	Active Melioidosis detect	Dipstick	UD1099	2017-07-01	20 µl	1	Strong	Strong	Strong	Red	Light	red	Laura	Light	Positive	1	Medium	Weak	Weak	Red	Light	red	Light	Positive
5	SHCH	Phase II part II	9	351	53	Staphylococcus non-aureus	54	Female	2016-02-28	2017-04-03	13.1507	No	NA	No	NA	BCF	Competing panel	23.1	ND	InBiOS	Active Melioidosis detect	Dipstick	UD1099	2017-07-01	20 µl	1	No	No	No	NA	Light	NA	laura	Light	Negative										Negative
5	SHCH	Phase II part II	10	393	56	Enterobacter species	50	Female	2016-05-06	2017-04-03	10.9151	No	NA	No	NA	BCF	Competing panel	23.1	ND	InBiOS	Active Melioidosis detect	Dipstick	UD1099	2017-07-01	20 µl	1	No	No	No	NA	Light	NA	Panha	Light	Negative	1	No	No	No	NA	Light	NA	Light	Negative	Negative
5	SHCH	Phase II part II	16	646	76	Salmonella Paratyphi A	50	Female	2016-12-23	2017-04-03	3.32055	No	NA	No	NA	BCF	Competing panel	23.1	ND	InBiOS	Active Melioidosis detect	Dipstick	UD1099	2017-07-01	20 µl	1	No	No	No	NA	High	NA	Laura	Medium	Negative										Negative
6	ITG	Phase II part I	5	173	22	Corynebacterium sp	52	Male	2015-08-03	2017-03-02	18.9699	No	NA	No	No	BCF	Competing panel	21.7	31.8	InBiOS	Active Melioidosis detect	Dipstick	UD1099	2017-07-01	20 μl	1	No	No	No	NA	High	NA	Laura	High	Negative										Negative
6	ITG	Phase II part I	6	225	45	Corynebacterium sp	70	Female	2015-09-17	2017-03-02	17.4904	No	NA	No	No	BCF	Competing panel	21.7	31.8	InBiOS	Active Melioidosis detect	Dipstick	UD1099	2017-07-01	20 μl	1	No	No	No	NA	Medium	NA	Laura	Medium	Negative										Negative
6	ITG	Phase II part I	7	283	80	Staphylococcus non-aureus	76	Male	2015-11-07	2017-03-02	15.8137	No	NA	No	No	BCF	Competing panel	21.7	31.8	InBiOS	Active Melioidosis detect	Dipstick	UD1099	2017-07-01	20 μl	1	No	No	No	NA	Medium	NA	Laura	Light	Negative										Negative
6	ITG	Phase II part I	8	309	51	Staphylococcus non-aureus	67	Female	2015-12-30	2017-03-02	14.0712	No	NA	No	No	BCF	Competing panel	21.7	31.8	InBiOS	Active Melioidosis detect	Dipstick	UD1099	2017-07-01	20 μl	1	No	No	No	NA	Light	NA	Laura	Light	Negative										Negative
6	ITG	Phase II part I	11	411	12	Escherichia coli	78	Female	2016-05-26	2017-03-02	9.20548	No	NA	No	No	BCF	Competing panel	21.7	31.8	InBiOS	Active Melioidosis detect	Dipstick	UD1099	2017-07-01	20 μl	1	No	No	No	NA	Medium	NA	Laura	Medium	Negative										Negative
6	ITG	Phase II part I	12	447	3	Escherichia coli	51	Male	2016-06-23	2017-03-02	8.28493	No	NA	No	No	BCF	Competing panel	21.7	31.8	InBiOS	Active Melioidosis detect	Dipstick	UD1099	2017-07-01	20 μl	1	No	No	No	NA	Light	NA	Laura	Light	Negative										Negative
6	ITG	Phase II part I	14	528	3	Escherichia coli	70	Female	2016-08-16	2017-03-02	6.50959	No	NA	No	No	BCF	Competing panel	21.7	31.8	InBiOS	Active Melioidosis detect	Dipstick	UD1099	2017-07-01	20 μl	1	No	No	No	NA	Light	NA	Laura	Light	Negative										Negative
6	SHCH	Phase II part II	13000950	63	19	Burkholderia pseudomallei	76	Female	2013-05-21	2017-04-04	46.4877	No	NA	NA	No	BCF	Positive panel	25.8	62.7	InBiOS	Active Melioidosis detect	Dipstick	UD1099	2017-07-01	20 µl	1	Weak	Medium	Weak	Red	Light	Red	Laura	Light	Positive
6	SHCH	Phase II part II	SK134877	64	75	Burkholderia pseudomallei	71	Male	2013-08-24	2017-04-04	43.3644	No	NA	NA	No	BCF	Positive panel	25.8	62.7	InBiOS	Active Melioidosis detect	Dipstick	UD1099	2017-07-01	20 µl	1	Medium	Medium	Medium	Red	Medium	Red	Laura	Medium	Positive
6	SHCH	Phase II part II	10000679	64	70	Burkholderia pseudomallei	29	Male	2013-08-24	2017-04-04	43.3644	No	NA	NA	No	BCF	Positive panel	25.8	62.7	InBiOS	Active Melioidosis detect	Dipstick	UD1099	2017-07-01	20 µl	1	Strong	Medium	Strong	Red	Light	Red	Laura	Medium	Positive
6	SHCH	Phase II part II	14001160	65	68	Burkholderia pseudomallei	62	Female	2014-08-19	2017-04-04	31.5288	No	NA	NA	No	BCF	Positive panel	25.8	62.7	InBiOS	Active Melioidosis detect	Dipstick	UD1099	2017-07-01	20 µl	1	Strong	Medium	Medium	Red	Light	Red	Laura	Light	Positive
6	SHCH	Phase II part II	13002558	65	33	Burkholderia pseudomallei	41	Female	2013-12-16	2017-04-04	39.6164	No	NA	NA	No	BCF	Positive panel	25.8	62.7	InBiOS	Active Melioidosis detect	Dipstick	UD1099	2017-07-01	20 µl	1	Medium	Strong	Strong	Red	Medium	Red	Laura	Medium	Positive
6	SHCH	Phase II part II	C1310832	65	38	Burkholderia pseudomallei	67	Male	2013-12-27	2017-04-04	39.2548	No	NA	NA	No	BCF	Positive panel	25.8	62.7	InBiOS	Active Melioidosis detect	Dipstick	UD1099	2017-07-01	20 µl	1	Medium	Strong	Strong	Red	Medium	Red	Laura	Medium	Positive
6	SHCH	Phase II part II	12000040	65	78	Burkholderia pseudomallei	48	Female	2014-09-04	2017-04-04	31.0027	No	NA	NA	No	BCF	Positive panel	25.8	62.7	InBiOS	Active Melioidosis detect	Dipstick	UD1099	2017-07-01	20 µl	1	Medium	Medium	Medium	Red	Light	Red	Laura	Medium	Positive
6	SHCH	Phase II part II	SK139196	65	43	Burkholderia pseudomallei	45	Female	2014-01-17	2017-04-04	38.5644	No	NA	NA	No	BCF	Positive panel	25.8	62.7	InBiOS	Active Melioidosis detect	Dipstick	UD1099	2017-07-01	20 µl	1	Medium	Medium	Medium	Red	Light	Red	Laura	Light	Positive
6	SHCH	Phase II part II	4	141	38	Streptococcus Group B	64	Female	2015-06-21	2017-04-04	21.4685	No	NA	No	NA	BCF	Competing panel	25.8	62.7	InBiOS	Active Melioidosis detect	Dipstick	UD1099	2017-07-01	20 µl	1	No	No	No	NA	Medium	NA	Laura	Medium	Negative										Negative
6	SHCH	Phase II part II	13002622	65	28	Burkholderia pseudomallei	23	Male	2013-12-18	2017-04-04	39.5507	No	NA	NA	No	BCF	Positive panel	25.8	62.7	InBiOS	Active Melioidosis detect	Dipstick	UD1099	2017-07-01	20 µl	1	Strong	Strong	Strong	Red	Medium	Red	Laura	Medium	Positive
6	SHCH	Phase II part II	C1452752	66	2	Burkholderia pseudomallei	68	Male	2014-09-23	2017-04-04	30.3781	No	NA	NA	No	BCF	Positive panel	25.8	62.7	InBiOS	Active Melioidosis detect	Dipstick	UD1099	2017-07-01	20 µl	1	Strong	Medium	Strong	Red	Medium	Red	Laura	Medium	Positive
6	SHCH	Phase II part II	15	569	3	Staphylococcus aureus	28	Male	2016-09-16	2017-04-04	6.57534	No	NA	No	NA	BCF	Competing panel	25.8	62.7	InBiOS	Active Melioidosis detect	Dipstick	UD1099	2017-07-01	20 µl	1	No	No	No	NA	Medium	NA	Laura	Medium	Negative										Negative
7	ITG	Phase II part I	10	391	53	Salmonella species	37	Male	2016-05-01	2017-03-02	10.0274	yes	Salmonella Typhimurium	No	No	BCF	Competing panel	21.7	31.8	InBiOS	Active Melioidosis detect	Dipstick	UD1099	2017-07-01	20 μl	1	No	No	No	NA	Light	NA	Laura	Light	Negative										Negative
7	ITG	Phase II part I	11	408	6	Staphylococcus aureus	56	Female	2016-05-21	2017-03-02	9.36986	No	NA	No	No	BCF	Competing panel	21.7	31.8	InBiOS	Active Melioidosis detect	Dipstick	UD1099	2017-07-01	20 μl	1	No	No	No	NA	Light	NA	Laura	Light	Negative										Negative
7	ITG	Phase II part I	11	438	66	Salmonella species	54	Male	2016-06-23	2017-03-02	8.28493	yes	Salmonella Enteritidis	No	No	BCF	Competing panel	21.7	31.8	InBiOS	Active Melioidosis detect	Dipstick	UD1099	2017-07-01	20 μl	1	No	No	No	NA	Light	NA	Laura	Light	Negative										Negative
7	ITG	Phase II part I	12	464	37	Staphylococcus aureus	33	Male	2016-07-12	2017-03-02	7.66027	No	NA	No	No	BCF	Competing panel	21.7	31.8	InBiOS	Active Melioidosis detect	Dipstick	UD1099	2017-07-01	20 μl	1	No	No	No	NA	Medium	NA	Laura	Medium	Negative										Negative
7	ITG	Phase II part I	13	520	68	Bacillus spp	30	Female	2016-08-09	2017-03-02	6.73973	yes	Bacillus sp	No	No	BCF	Competing panel	21.7	31.8	InBiOS	Active Melioidosis detect	Dipstick	UD1099	2017-07-01	20 μl	1	No	No	No	NA	Light	NA	Laura	Light	Negative										Negative
7	ITG	Phase II part I	13	525	78	Bacillus spp	21	Male	2016-08-12	2017-03-02	6.6411	yes	Bacillus sp	No	No	BCF	Competing panel	21.7	31.8	InBiOS	Active Melioidosis detect	Dipstick	UD1099	2017-07-01	20 μl	1	No	No	No	NA	Medium	NA	Laura	Medium	Negative										Negative
7	ITG	Phase II part I	10	385	41	Acinetobacter spp	48	Female	2016-04-12	2017-03-02	10.6521	No	NA	No	No	BCF	Competing panel	21.7	31.8	InBiOS	Active Melioidosis detect	Dipstick	UD1099	2017-07-01	20 μl	1	No	No	No	NA	Medium	NA	Laura	Medium	Negative										Negative
7	ITG	Phase II part I	13	522	72	Klebsiella pneumoniae	79	Male	2016-08-10	2017-03-02	6.70685	No	NA	No	No	BCF	Competing panel	21.7	31.8	InBiOS	Active Melioidosis detect	Dipstick	UD1099	2017-07-01	20 μl	1	No	No	No	NA	Light	NA	Laura	Light	Negative										Negative
7	SHCH	Phase II part II	2	64	46	Escherichia coli	31	Female	2015-04-06	2017-04-05	24	No	NA	No	NA	BCF	Competing panel	ND	ND	InBiOS	Active Melioidosis detect	Dipstick	UD1099	2017-07-01	20 µl	1	No	No	No	NA	High	NA	Panha	Medium	Negative										Negative
7	SHCH	Phase II part II	12	453	14	Klebsiella pneumoniae	54	Female	2016-07-07	2017-04-05	8.94247	No	NA	No	NA	BCF	Competing panel	ND	ND	InBiOS	Active Melioidosis detect	Dipstick	UD1099	2017-07-01	20 µl	1	No	No	No	NA	Light	NA	Panha	Light	Negative										Negative
7	SHCH	Phase II part II	PM130155	64	80	Burkholderia pseudomallei	66	Male	2013-09-20	2017-04-05	42.5096	No	NA	No	No	BCF	Positive panel	ND	ND	InBiOS	Active Melioidosis detect	Dipstick	UD1099	2017-07-01	20 µl	1	Strong	Strong	Strong	Red	Light	Red	Panha	Light	Positive
7	SHCH	Phase II part II	C1445459	65	48	Burkholderia pseudomallei	53	Male	2014-02-09	2017-04-05	37.8411	No	NA	No	No	BCF	Positive panel	ND	ND	InBiOS	Active Melioidosis detect	Dipstick	UD1099	2017-07-01	20 µl	1	Strong	Strong	Strong	Red	Medium	Red	Panha	High	Positive
7	SHCH	Phase II part II	C1447271	65	58	Burkholderia pseudomallei	21	Female	2014-07-17	2017-04-05	32.6466	No	NA	No	No	BCF	Positive panel	ND	ND	InBiOS	Active Melioidosis detect	Dipstick	UD1099	2017-07-01	20 µl	1	Strong	Strong	Strong	Red	Medium	Red	Panha	High	Positive
7	SHCH	Phase II part II	CM116499	65	08	Burkholderia pseudomallei	65	Female	2013-11-03	2017-04-05	41.063	No	NA	No	No	BCF	Positive panel	ND	ND	InBiOS	Active Melioidosis detect	Dipstick	UD1099	2017-07-01	20 µl	1	Strong	Strong	Strong	Red	Medium	Red	Panha	High	Positive
7	SHCH	Phase II part II	13001936	65	13	Burkholderia pseudomallei	35	Male	2013-11-11	2017-04-05	40.8	No	NA	No	No	BCF	Positive panel	ND	ND	InBiOS	Active Melioidosis detect	Dipstick	UD1099	2017-07-01	20 µl	1	Strong	Medium	Strong	Red	Medium	Red	Panha	High	Positive
7	SHCH	Phase II part II	SK135233	65	18	Burkholderia pseudomallei	57	Male	2013-11-29	2017-04-05	40.2082	No	NA	No	No	BCF	Positive panel	ND	ND	InBiOS	Active Melioidosis detect	Dipstick	UD1099	2017-07-01	20 µl	1	Strong	Strong	Strong	Red	Medium	Red	Panha	High	Positive
7	SHCH	Phase II part II	13002497	65	23	Burkholderia pseudomallei	47	Male	2013-12-04	2017-04-05	40.0438	No	NA	No	No	BCF	Positive panel	ND	ND	InBiOS	Active Melioidosis detect	Dipstick	UD1099	2017-07-01	20 µl	1	Strong	Strong	Strong	Red	High	Red	Panha	High	Positive
7	SHCH	Phase II part II	14001731	65	63	Burkholderia pseudomallei	69	Female	2014-07-28	2017-04-05	32.2849	No	NA	No	No	BCF	Positive panel	ND	ND	InBiOS	Active Melioidosis detect	Dipstick	UD1099	2017-07-01	20 µl	1	Medium	Medium	Medium	Red	Light	Red	Panha	Light	Positive
7	SHCH	Phase II part II	C1452247	65	73	Burkholderia pseudomallei	42	Male	2014-09-03	2017-04-05	31.0685	No	NA	No	No	BCF	Positive panel	ND	ND	InBiOS	Active Melioidosis detect	Dipstick	UD1099	2017-07-01	20 µl	1	Medium	Medium	Medium	Red	Light	Red	Panha	Light	Positive
7	SHCH	Phase II part II	14001452	65	53	Burkholderia pseudomallei	55	Male	2014-06-25	2017-04-05	33.3699	No	NA	No	No	BCF	Positive panel	ND	ND	InBiOS	Active Melioidosis detect	Dipstick	UD1099	2017-07-01	20 µl	1	Weak	weak	weak	Red	Light	Red	Panha	Light	Positive
7	SHCH	Phase II part II	14002692	66	09	Burkholderia pseudomallei	43	Male	2014-11-17	2017-04-05	28.6027	No	NA	No	No	BCF	Positive panel	ND	ND	InBiOS	Active Melioidosis detect	Dipstick	UD1099	2017-07-01	20 µl	1	Strong	Strong	Strong	Red	Medium	Red	Panha	High	Positive
7	SHCH	Phase II part II	13002021	65	04	Gram negative bacilli	79	Male	2013-10-21	2017-04-05	41.4904	No		No	NA	BCF	Competing panel	ND	ND	InBiOS	Active Melioidosis detect	Dipstick	UD1099	2017-07-01	20 µl	1	No	No	No	NA	Medium	NA	Panha	Light	Negative										Negative
8	ITG	Phase II part I	23	1596	80	Salmonella choleraesuis	31	Male	2010-02-16	2017-03-02	84.526	No	NA	No	No	BCF	Competing panel	21.7	31.8	InBiOS	Active Melioidosis detect	Dipstick	UD1099	2017-07-01	20 μl	1	No	No	No	NA	Light	NA	Laura	Light	Negative										Negative
8	ITG	Phase II part I	29	2083	81	Salmonella choleraesuis	35	Female	2010-06-26	2017-03-02	80.2521	No	NA	No	No	BCF	Competing panel	21.7	31.8	InBiOS	Active Melioidosis detect	Dipstick	UD1099	2017-07-01	20 μl	1	No	No	No	NA	Light	NA	Laura	Light	Negative										Negative
8	ITG	Phase II part I	12	479	67	No Growth	82	Female	2016-07-22	2017-03-02	7.33151	No	NA	No	No	BCF	Competing panel	21.7	31.8	InBiOS	Active Melioidosis detect	Dipstick	UD1099	2017-07-01	20 μl	1	No	No	No	NA	Medium	NA	Laura	Medium	Negative										Negative
8	ITG	Phase II part I	12	480	69	No Growth	28	Female	2016-07-22	2017-03-02	7.33151	No	NA	No	No	BCF	Competing panel	21.7	31.8	InBiOS	Active Melioidosis detect	Dipstick	UD1099	2017-07-01	20 μl	1	No	No	No	NA	Medium	NA	Laura	Medium	Negative										Negative
8	ITG	Phase II part I	12	481	71	No Growth	49	Male	2016-07-22	2017-03-02	7.33151	No	NA	No	No	BCF	Competing panel	21.7	31.8	InBiOS	Active Melioidosis detect	Dipstick	UD1099	2017-07-01	20 μl	1	No	No	No	NA	Medium	NA	Laura	Medium	Negative										Negative
8	ITG	Phase II part I	12	482	73	No Growth	47	Male	2016-07-22	2017-03-02	7.33151	No	NA	No	No	BCF	Competing panel	21.7	31.8	InBiOS	Active Melioidosis detect	Dipstick	UD1099	2017-07-01	20 μl	1	No	No	No	NA	Light	NA	Laura	Light	Negative										Negative
8	ITG	Phase II part I	13	514	56	Corynebacterium sp	Not available	Not available	2015-08-01	2017-03-02	19.0356	yes	Corynebacterium sp.	No	No	BCF	Competing panel	21.7	31.8	InBiOS	Active Melioidosis detect	Dipstick	UD1099	2017-07-01	20 μl	1	No	No	No	NA	Medium	NA	Laura	Light	Negative										Negative
8	ITG	Phase II part I	14	540	27	Pseudomonas species	25	Male	2016-08-22	2017-03-02	6.31233	yes	Pseudomonas oryzihabitans (API NE 80.3%)	No	No	BCF	Competing panel	21.7	31.8	InBiOS	Active Melioidosis detect	Dipstick	UD1099	2017-07-01	20 μl	1	No	No	No	NA	Light	NA	Laura	Light	Negative										Negative
9	ITG	Phase II part I	14	539	25	Bacillus spp	72	Female	2016-08-20	2017-03-02	6.37808	No	NA	No	No	BCF	Competing panel	21.7	31.8	InBiOS	Active Melioidosis detect	Dipstick	UD1099	2017-07-01	20 μl	1	No	No	No	NA	Light	NA	Laura	Medium	Negative										Negative
9	ITG	Phase II part I	14	543	33	Bacillus spp	26	Female	2016-08-23	2017-03-02	6.27945	yes	Bacillus sp	No	No	BCF	Competing panel	21.7	31.8	InBiOS	Active Melioidosis detect	Dipstick	UD1099	2017-07-01	20 μl	1	No	No	No	NA	Light	NA	Laura	Medium	Negative										Negative
9	ITG	Phase II part I	14	555	57	Bacillus spp	38	Male	2016-08-30	2017-03-02	6.04932	No	NA	No	No	BCF	Competing panel	21.7	31.8	InBiOS	Active Melioidosis detect	Dipstick	UD1099	2017-07-01	20 μl	1	No	No	No	NA	Light	NA	Laura	Light	Negative										Negative
9	ITG	Phase II part I	14	559	65	Pseudomonas species	36	Female	2016-09-07	2017-03-02	5.7863	Yes	Pseudomonas oryzihabitans (API NE 99.9%)	No	No	BCF	Competing panel	21.7	31.8	InBiOS	Active Melioidosis detect	Dipstick	UD1099	2017-07-01	20 μl	1	No	No	No	NA	Light	NA	Laura	Medium	Negative										Negative
9	ITG	Phase II part I	15	588	42	Staphylococcus non-aureus	63	Female	2016-10-07	2017-03-02	4.8	No	NA	No	No	BCF	Competing panel	21.7	31.8	InBiOS	Active Melioidosis detect	Dipstick	UD1099	2017-07-01	20 μl	1	No	No	No	NA	Medium	NA	Laura	Medium	Negative										Negative
9	ITG	Phase II part I	15	589	44	Staphylococcus non-aureus	36	Male	2016-10-11	2017-03-02	4.66849	No	NA	No	No	BCF	Competing panel	21.7	31.8	InBiOS	Active Melioidosis detect	Dipstick	UD1099	2017-07-01	20 μl	1	No	No	No	NA	Medium	NA	Laura	Medium	Negative										Negative
9	ITG	Phase II part I	15	592	50	Staphylococcus non-aureus	70	Male	2016-10-13	2017-03-02	4.60274	No	NA	No	No	BCF	Competing panel	21.7	31.8	InBiOS	Active Melioidosis detect	Dipstick	UD1099	2017-07-01	20 μl	1	No	No	No	NA	Medium	NA	Laura	Medium	Negative										Negative
9	ITG	Phase II part I	15	595	56	Staphylococcus non-aureus	82	Female	2016-10-16	2017-03-02	4.50411	No	NA	No	No	BCF	Competing panel	21.7	31.8	InBiOS	Active Melioidosis detect	Dipstick	UD1099	2017-07-01	20 μl	1	No	No	No	NA	Medium	NA	Laura	Medium	Negative										Negative
10	SHCH	Pilot Centrifugation	17	661	25	Burkholderia pseudomallei	66	Male	2017-01-02	2018-01-10	12.263	No	NA	No	No	BCF	Positive panel	25.8°C	56.8	InBiOS	Active Melioidosis detect	Dipstick	WC1416	2019-03-01	20 μl	1	Strong	Strong	Strong	Red	Medium	Red	Chhundy	NA	Positive	1	Strong	Strong	Strong	Red	Light	Red	NA	Positive
10	SHCH	Pilot Centrifugation	20	788	36	Burkholderia pseudomallei	69	Female	2017-06-02	2018-01-10	7.29863	No	NA	No	No	BCF	Positive panel	25.8°C	56.8	InBiOS	Active Melioidosis detect	Dipstick	WC1416	2019-03-01	20 μl	1	Medium	Medium	Medium	Red	Light	Red	Chhundy	NA	Positive	1	Medium	Medium	Medium	Red	Medium	Red	NA	Positive
10	SHCH	Pilot Centrifugation	21	813	5	Burkholderia pseudomallei	47	Male	2017-07-05	2018-01-10	6.2137	No	NA	No	No	BCF	Positive panel	25.8°C	56.8	InBiOS	Active Melioidosis detect	Dipstick	WC1416	2019-03-01	20 μl	1	Strong	Strong	Strong	Red	Medium	Red	Chhundy	NA	Positive	1	Strong	Strong	Strong	Red	Light	Red	NA	Positive
10	SHCH	Pilot Centrifugation	21	816	11	Burkholderia pseudomallei	40	Female	2017-07-09	2018-01-10	6.08219	No	NA	No	No	BCF	Positive panel	25.8°C	56.8	InBiOS	Active Melioidosis detect	Dipstick	WC1416	2019-03-01	20 μl	1	Medium	Medium	Medium	Red	Light	Red	Chhundy	NA	Positive	1	Strong	Strong	Strong	Red	Light	Red	NA	Positive
10	SHCH	Pilot Centrifugation	21	814	7	Burkholderia pseudomallei	69	Male	2017-07-06	2018-01-10	6.18082	No	NA	No	No	BCF	Positive panel	25.8°C	56.8	InBiOS	Active Melioidosis detect	Dipstick	WC1416	2019-03-01	20 μl	1	Strong	Strong	Strong	Red	Medium	Red	Chhundy	NA	Positive	1	Strong	Strong	Strong	Red	Light	Red	NA	Positive
10	SHCH	Pilot Centrifugation	19	746	33	Burkholderia pseudomallei	56	Male	2017-04-11	2018-01-10	9.00822	No	NA	No	No	BCF	Positive panel	25.8°C	56.8	InBiOS	Active Melioidosis detect	Dipstick	WC1416	2019-03-01	20 μl	1	Strong	Strong	Strong	Red	Medium	Red	Chhundy	NA	Positive	1	Strong	Strong	Strong	Red	Medium	Red	NA	Positive
10	SHCH	Pilot Centrifugation	20	801	62	Burkholderia pseudomallei	58	Male	2017-07-15	2018-01-10	5.88493	No	NA	No	No	BCF	Positive panel	25.8°C	56.8	InBiOS	Active Melioidosis detect	Dipstick	WC1416	2019-03-01	20 μl	1	Strong	Strong	Strong	Red	Light	Red	Chhundy	NA	Positive	1	Strong	Strong	Strong	Red	Medium	Red	NA	Positive
10	SHCH	Pilot Centrifugation	18	702	26	Burkholderia pseudomallei	44	Male	2017-02-18	2018-01-10	10.7178	No	NA	No	No	BCF	Positive panel	25.8°C	56.8	InBiOS	Active Melioidosis detect	Dipstick	WC1416	2019-03-01	20 μl	1	Strong	Strong	Strong	Red	Light	Red	Chhundy	NA	Positive	1	Medium	Strong	Strong	Red	Light	Red	NA	Positive
10	SHCH	Pilot Centrifugation	20	806	72	Burkholderia pseudomallei	76	Male	2017-06-29	2018-01-10	6.41096	No	NA	No	No	BCF	Positive panel	25.8°C	56.8	InBiOS	Active Melioidosis detect	Dipstick	WC1416	2019-03-01	20 μl	1	Medium	Strong	Strong	Red	Light	Red	Chhundy	NA	Positive	1	Strong	Strong	Strong	Red	Medium	Red	NA	Positive
10	SHCH	Pilot Centrifugation	17	689	81	Burkholderia pseudomallei	48	Male	2017-01-30	2018-01-10	11.3425	No	NA	No	No	BCF	Positive panel	25.8°C	56.8	InBiOS	Active Melioidosis detect	Dipstick	WC1416	2019-03-01	20 μl	1	Strong	Strong	Strong	Red	Medium	Red	Chhundy	NA	Positive	1	Strong	Strong	Strong	Red	Light	Red	NA	Positive
10	SHCH	Pilot Centrifugation	21	840	59	Burkholderia pseudomallei	53	Male	2017-08-03	2018-01-10	5.26027	No	NA	No	No	BCF	Positive panel	25.8°C	56.8	InBiOS	Active Melioidosis detect	Dipstick	WC1416	2019-03-01	20 μl	1	Medium	Weak	Weak	Red	Light	Red	Chhundy	NA	Positive	1	Medium	Medium	Medium	Red	Medium	Red	NA	Positive
10	SHCH	Pilot Centrifugation	21	845	69	Burkholderia pseudomallei	45	Male	2017-08-08	2018-01-10	5.09589	yes	Burkholderia pseudomallei	No	Yes	BCF	Positive panel	25.8°C	56.8	InBiOS	Active Melioidosis detect	Dipstick	WC1416	2019-03-01	20 μl	1	No	No	No	NA	Light	Red	Chhundy	NA	Fals negative	1	No	No	No	NA	Light	NA	NA	False negative
10	SHCH	Pilot Centrifugation	22	876	50	Burkholderia pseudomallei	62	Male	2017-08-31	2018-01-10	4.33973	No	NA	No	No	BCF	Positive panel	25.8°C	56.8	InBiOS	Active Melioidosis detect	Dipstick	WC1416	2019-03-01	20 μl	1	Strong	Strong	Strong	Red	Light	Red	Chhundy	NA	Positive	1	Strong	Strong	Strong	Red	Light	Red	NA	Positive
10	SHCH	Pilot Centrifugation	22	879	56	Burkholderia pseudomallei	64	Male	2017-09-01	2018-01-10	4.30685	No	NA	No	No	BCF	Positive panel	25.8°C	56.8	InBiOS	Active Melioidosis detect	Dipstick	WC1416	2019-03-01	20 μl	1	Strong	Strong	Strong	Red	Medium	Red	Chhundy	NA	Positive	1	Strong	Strong	Strong	Red	Light	Red	NA	Positive
10	SHCH	Pilot Centrifugation	23	899	15	Burkholderia pseudomallei	30	Female	2017-09-08	2018-01-10	4.07671	No	NA	No	No	BCF	Positive panel	25.8°C	56.8	InBiOS	Active Melioidosis detect	Dipstick	WC1416	2019-03-01	20 μl	1	Strong	Strong	Strong	Red	Medium	Red	Chhundy	NA	Positive	1	Strong	Strong	Strong	Red	Light	Red	NA	Positive
10	SHCH	Pilot Centrifugation	23	902	21	Burkholderia pseudomallei	61	Male	2017-09-10	2018-01-10	4.01096	No	NA	No	No	BCF	Positive panel	25.8°C	56.8	InBiOS	Active Melioidosis detect	Dipstick	WC1416	2019-03-01	20 μl	1	Strong	Strong	Strong	Red	Light	Red	Chhundy	NA	Positive	1	Strong	Strong	Strong	Red	Medium	Red	NA	Positive
10	SHCH	Pilot Centrifugation	23	929	75	Burkholderia pseudomallei	60	Female	2017-09-29	2018-01-10	3.3863	No	NA	No	No	BCF	Positive panel	25.8°C	56.8	InBiOS	Active Melioidosis detect	Dipstick	WC1416	2019-03-01	20 μl	1	Weak	Weak	Weak	Red	Light	Red	Chhundy	NA	Positive	1	Strong	Strong	Strong	Red	Light	Red	NA	Positive
10	SHCH	Pilot Centrifugation	24	968	72	Burkholderia pseudomallei	53	Male	2017-11-07	2018-01-10	2.10411	No	NA	No	No	BCF	Positive panel	25.8°C	56.8	InBiOS	Active Melioidosis detect	Dipstick	WC1416	2019-03-01	20 μl	1	Medium	Weak	Medium	Red	Light	Red	Chhundy	NA	Positive	1	Strong	Strong	Strong	Red	Light	Red	NA	Positive
10	SHCH	Pilot Centrifugation	25	995	45	Burkholderia pseudomallei	30	Male	2017-12-07	2018-01-10	1.11781	No	NA	No	No	BCF	Positive panel	25.8°C	56.8	InBiOS	Active Melioidosis detect	Dipstick	WC1416	2019-03-01	20 μl	1	Strong	Strong	Strong	Red	Light	Red	Chhundy	NA	Positive	1	Strong	Strong	Strong	Red	Light	Red	NA	Positive
ITG = Institute of Tropical Medicine, Antwerp, Belgium
SHCH = Sihanouk Hospital Centre of Hope, Phnom Penh, Cambodia
NA = Not Applicable
BCF = Blood culture fluid
Results written in the columns Repeated reading are the results of the procedure
without centrifugation in the centrifugation pilot.
