# Supplementary material for: Diagnostic accuracy of the InBiOS AMD rapid diagnostic test for the detection of Burkholderia pseudomallei antigen in grown blood culture broth
Source: Eur J Clin Microbiol Infect Dis. 2018 Mar 28;37(6):1169–77. doi: 10.1007/s10096-018-3237-3 (PMC5948296; doi:10.1007/s10096-018-3237-3)
Supplement: Supplementary file 2 — Analysis Instructions for use (IFU) (XLSX 10 kb) [file 10096_2018_3237_MOESM2_ESM.xlsx]

## Sheet: Instructions for Use 
Manufacturer		InBiOS	Comments
Product	Product name	Active melioidosis detect (AMD)
	Product code	Yes	AMD
	Number of tests provided in the kit	Yes	Section with kit contents
Intended use	Required specimen	Yes	Yes, section with 'intended use'
	Intended user	yes	Yes, section with 'intended use'
	Test principle	Yes	yes, section 'principle'
Warnings and precautions		Yes	- contents of toxic buffer not explained (eg 0.095% Sodium azide), not explained what to do when exposed . '- not mentioned to not use a different buffer than the one provided '- not explained to not use when package damaged '- not explained to not re-use or to not use after excessive exposure to heat/humidity
Materials	Materials provided	Yes	Yes, 'kit contents'
	Materials required but not provided	Yes	Yes, section 'kit contents'
Test kit storage and stability		yes	Yes, section 'storage'
Specific antigen detected		Yes	CPS
Limitations of the test		Yes	Yes, interference of the assay with high level of protein,.. Yet to be established. Do not use serum samples with glycerol
Reading time		Yes	15 minutes
Procedure		Yes	- not mentioned to hold the buffer vertically '- not mentioned to set a countdown timer '- no mention of capped centrifuge buckets for spinning of B. pseudomallei suspect samples
Job aid		No
Complete array of test results		Yes	Yes, section 'interpretation of results'
Performance specifications	Analytical sensitivity (detection limit)	No	Performance has not been formally established
	Analytical specificity	No
	Diagnostic sensitivity	No
	Diagnostic specifcity	No
	Repeatability (test related, lab conditions)	No
	Reproducibility (field conditions)	No
	Number of specimens	No
	Pathogens tested	No
	Type of study	No
	Setting of study	No
	Performer of study	No
Bibliography		Yes	Yes, section 'references'
Contact of Manufacturer		Yes	Yes, below the references section
IFU version no. & date		Yes	Inserted as a footer
IFU = Instructions for Use
CPS = capsular polysaccharide
AMD = Active Melioidosis Detect
